# Supplementary material for: Crosstalk of cell death pathways unveils an autophagy-related gene AOC3 as a critical prognostic marker in colorectal cancer
Source: Commun Biol. 2024 Mar 9;7:296. doi: 10.1038/s42003-024-05980-6 (PMC10924944; doi:10.1038/s42003-024-05980-6)
Supplement: Supplementary file 3 — Supplementary Data 1 [file 42003_2024_5980_MOESM3_ESM.xlsx]

## Sheet: S2
Supplementary Data 1: Cell death-related genes
Genes	Source
IKBKB/NFKB1/CA9/CASP2/CASP8/CASP9/CASP10/CASP3/CASP6/CASP7/BCL2/BAK1/BAX/BOK/BCL2L11/BBC3/PMAIP1/BID/TP53/BECN1/AMPK/MTOR/USP10/USP13/PI3K/CDH1/CTNNA1/PRKAA1/RHOA/ROCK1/ROCK2/ATG5/ATG7/PI3KC3/BECN1/CYBB/UVRAG/RUBCN/CDC42/RNF146/STAT3/TP53/NFKB/MCOLN1/RIPK1/RIPK3/MLKL/PPM1B/AURKA/CAMP/PADI4/ELANE/MPO/GSDMD/MMP/ROS1/KEAP1/PGAM5/AIFM1/PARP1/AIFM1/MIF/OGG1/RNF146/ADPRS/CASP1/CASP11/GSDMD/GPX4/PRKACA/…	Tang, D., et al., The molecular machinery of regulated cell death. Cell Res, 2019. 29(5): p. 347-364.
RND3/TP53/P2RY2	Hayashi, A., et al., Genetic and clinical correlates of entosis in pancreatic ductal adenocarcinoma. Mod Pathol, 2020. 33(9): p. 1822-1831.
MTOR	Kim, S.E., et al., Amino acids and mechanistic target of rapamycin regulate the fate of live engulfed cells. FASEB J, 2021. 35(10): p. e21909.
TNFSF10	Bozkurt, E., et al., TRAIL signaling promotes entosis in colorectal cancer. J Cell Biol, 2021. 220(11).
AR	Wen, S., et al., Androgen receptor (AR) positive vs negative roles in prostate cancer cell deaths including apoptosis, anoikis, entosis, necrosis and autophagic cell death. Cancer Treat Rev, 2014. 40(1): p. 31-40.
AURKA/MTUS2/KIF2C	Xia, P., et al., Aurora A orchestrates entosis by regulating a dynamic MCAK-TIP150 interaction. J Mol Cell Biol, 2014. 6(3): p. 240-54.
MRTFA	Hinojosa, L.S., et al., MRTF transcription and Ezrin-dependent plasma membrane blebbing are required for entotic invasion. J Cell Biol, 2017. 216(10): p. 3087-3095.
DIAPH1/LPAR2	Purvanov, V., et al., G-protein-coupled receptor signaling and polarized actin dynamics drive cell-in-cell invasion. Elife, 2014. 3.
ATP13A2	van Veen, S., et al., ATP13A2 deficiency disrupts lysosomal polyamine export. Nature, 2020. 578(7795): p. 419-424
CTSB/MCOLN1/TRPML1	Man, S.M. and T.D. Kanneganti, Regulation of lysosomal dynamics and autophagy by CTSB/cathepsin B. Autophagy, 2016. 12(12): p. 2504-2505.
TFEB	Li, Y., et al., TFEB is a master regulator of tumor-associated macrophages in breast cancer. J Immunother Cancer, 2020. 8(1).
P2RX4/ADCY1	Anand, A., et al., Cell Death Induced by Cationic Amphiphilic Drugs Depends on Lysosomal Ca(2+) Release and Cyclic AMP. Mol Cancer Ther, 2019. 18(9): p. 1602-1614.
HSP70/LAMP1	Domagala, A., et al., Typical and Atypical Inducers of Lysosomal Cell Death: A Promising Anticancer Strategy. Int J Mol Sci, 2018. 19(8).
BCL2L11/FOXO3/AKT1	Hu, P., et al., GL-V9 exerts anti-T cell malignancies effects via promoting lysosome-dependent AKT1 degradation and activating AKT1/FOXO3A/BIM axis. Free Radic Biol Med, 2019. 145: p. 237-249.
CFLAR	Zhang, N., et al., Glycogen synthase kinase-3beta inhibition promotes lysosome-dependent degradation of c-FLIPL in hepatocellular carcinoma. Cell Death Dis, 2018. 9(2): p. 230.
OAS1	Kondratova, A., et al., Suppressing PARylation by 2',5'-oligoadenylate synthetase 1 inhibits DNA damage-induced cell death. EMBO J, 2020. 39(20): p. e106593.
RIPK1	Jang, K.H., et al., Kinase-independent role of nuclear RIPK1 in regulating parthanatos through physical interaction with PARP1 upon oxidative stress. Biochim Biophys Acta Mol Cell Res, 2018. 1865(1): p. 132-141.
ITPR1	Zhong, H., et al., Propofol inhibits parthanatos via ROS-ER-calcium-mitochondria signal pathway in vivo and vitro. Cell Death Dis, 2018. 9(10): p. 932.
SIRT1/MTOR	Pan, Y.R., et al., mTOR may interact with PARP-1 to regulate visible light-induced parthanatos in photoreceptors. Cell Commun Signal, 2020. 18(1): p. 27.
TLR4	Xue, Q., et al., Erlotinib protests against LPS-induced parthanatos through inhibiting macrophage surface TLR4 expression. Cell Death Discov, 2021. 7(1): p. 181.
NAMPT	Martinez-Morcillo, F.J., et al., NAMPT-derived NAD+ fuels PARP1 to promote skin inflammation through parthanatos cell death. PLoS Biol, 2021. 19(11): p. e3001455.
MCL1/OTUD1	Luo, Q., et al., OTUD1 Activates Caspase-Independent and Caspase-Dependent Apoptosis by Promoting AIF Nuclear Translocation and MCL1 Degradation. Adv Sci (Weinh), 2021. 8(8): p. 2002874.
MDM2	Xu, H., et al., Iduna protects HT22cells by inhibiting parthanatos: The role of the p53-MDM2 pathway. Exp Cell Res, 2019. 384(1): p. 111547.
AIMP2	Lee, Y., et al., Parthanatos mediates AIMP2-activated age-dependent dopaminergic neuronal loss. Nat Neurosci, 2013. 16(10): p. 1392-400.
SQSTM1	Noguchi, T., et al., Nuclear-accumulated SQSTM1/p62-based ALIS act as microdomains sensing cellular stresses and triggering oxidative stress-induced parthanatos. Cell Death Dis, 2018. 9(12): p. 1193.
GPX4	Liu, L., et al., Cyclophosphamide-induced GPX4 degradation triggers parthanatos by activating AIFM1. Biochem Biophys Res Commun, 2022. 606: p. 68-74.
MAPK1	Akhiani, A.A., et al., Role of the ERK pathway for oxidant-induced parthanatos in human lymphocytes. PLoS One, 2014. 9(2): p. e89646.
AEBP1	Majdalawieh, A.F., M. Massri, and H.S. Ro, AEBP1 is a Novel Oncogene: Mechanisms of Action and Signaling Pathways. J Oncol, 2020. 2020: p. 8097872.
PRMT1	Nho, J.H., et al., Protein arginine methyltransferase-1 stimulates dopaminergic neuronal cell death in a Parkinson's disease model. Biochem Biophys Res Commun, 2020. 530(2): p. 389-395.
NEDD8	Keuss, M.J., et al., Unanchored tri-NEDD8 inhibits PARP-1 to protect from oxidative stress-induced cell death. EMBO J, 2019. 38(6).
ESR1/ESR2	Batnasan, E., et al., 17-beta estradiol inhibits oxidative stress-induced accumulation of AIF into nucleolus and PARP1-dependent cell death via estrogen receptor alpha. Toxicol Lett, 2015. 232(1): p. 1-9.
HK1	Bumiller-Bini, V., et al., Condemned or Not to Die? Gene Polymorphisms Associated With Cell Death in Pemphigus Foliaceus. Front Immunol, 2019. 10: p. 2416.
HMGB1	Bukong, T.N., et al., Abnormal neutrophil traps and impaired efferocytosis contribute to liver injury and sepsis severity after binge alcohol use. J Hepatol, 2018. 69(5): p. 1145-1154.
NCX1	Inoue, M., et al., Pharmacological inhibition of sodium-calcium exchange activates NADPH oxidase and induces infection-independent NETotic cell death. Redox Biol, 2021. 43: p. 101983.
IL1B/MTOR/BECN1/DDIT4	Skendros, P., I. Mitroulis, and K. Ritis, Autophagy in Neutrophils: From Granulopoiesis to Neutrophil Extracellular Traps. Front Cell Dev Biol, 2018. 6: p. 109.
PADI4/PADI2	Spengler, J., et al., Release of Active Peptidyl Arginine Deiminases by Neutrophils Can Explain Production of Extracellular Citrullinated Autoantigens in Rheumatoid Arthritis Synovial Fluid. Arthritis Rheumatol, 2015. 67(12): p. 3135-45.
IL-6	Winslow, S., et al., Multi-omics links IL-6 trans-signalling with neutrophil extracellular trap formation and Haemophilus infection in COPD. Eur Respir J, 2021. 58(4).
IFNAR1	Moreira-Teixeira, L., et al., Type I IFN exacerbates disease in tuberculosis-susceptible mice by inducing neutrophil-mediated lung inflammation and NETosis. Nat Commun, 2020. 11(1): p. 5566.
IFNA1/CXCL8	Mahajan, A., Herrmann, M., & Munoz, L. E. (2016). Clearance Deficiency and Cell Death Pathways: A Model for the Pathogenesis of SLE. Front Immunol, 7, 35.
NLRP3	Lien, T. S., Sun, D. S., Hung, S. C., Wu, W. S., & Chang, H. H. (2021). Dengue Virus Envelope Protein Domain III Induces Nlrp3 Inflammasome-Dependent NETosis-Mediated Inflammation in Mice. Front Immunol, 12, 618577.
MIF	Dwyer, M., et al., Cystic fibrosis sputum DNA has NETosis characteristics and neutrophil extracellular trap release is regulated by macrophage migration-inhibitory factor. J Innate Immun, 6(6),
PROC/PROCR	Healy, L. D., et al., Activated protein C inhibits neutrophil extracellular trap formation in vitro and activation in vivo. J Biol Chem, 292(21), 8616-8629.
PMAIP1	Petchakup, C., Tay, H. M., Li, K. H. H., & Hou, H. W. (2019). Integrated inertial-impedance cytometry for rapid label-free leukocyte isolation and profiling of neutrophil extracellular traps (NETs). Lab Chip, 19(10), 1736-1746.
CYBB/PFKL	Amara, N., et al., Selective activation of PFKL suppresses the phagocytic oxidative burst. Cell, 184(17), 4480-4494 e4415.
CASP4/GSDMD	Chen, K. W., et al., Noncanonical inflammasome signaling elicits gasdermin D-dependent neutrophil extracellular traps. Sci Immunol, 3(26).
HMGB1	Kim, S. W., Lee, H., Lee, H. K., Kim, I. D., & Lee, J. K. (2019). Neutrophil extracellular trap induced by HMGB1 exacerbates damages in the ischemic brain. Acta Neuropathol Commun, 7(1), 94.
TSC1/TRIM11	Xie, Y., et al., Gut epithelial TSC1/mTOR controls RIPK3-dependent necroptosis in intestinal inflammation and cancer. J Clin Invest, 130(4), 2111-2128.
CASP8	Fritsch, M., et al., Caspase-8 is the molecular switch for apoptosis, necroptosis and pyroptosis. Nature, 575(7784), 683-687.
ZBP1	Yang, D., et al., ZBP1 mediates interferon-induced necroptosis. Cell Mol Immunol, 17(4), 356-368.
MAPK8	Wang, Y., et al., Necroptosis regulates tumor repopulation after radiotherapy via RIP1/RIP3/MLKL/JNK/IL8 pathway. J Exp Clin Cancer Res, 38(1), 461.
IPMK/ITPK1	Dovey, C. M., et al., MLKL Requires the Inositol Phosphate Code to Execute Necroptosis. Mol Cell, 70(5), 936-948 e937.
SIRT3	Tang, X., et al., Sirtuin 3 induces apoptosis and necroptosis by regulating mutant p53 expression in smallcell lung cancer. Oncol Rep, 43(2), 591-600.
MYC	Seong, D., et al., Identification of MYC as an antinecroptotic protein that stifles RIPK1-RIPK3 complex formation. Proc Natl Acad Sci U S A, 117(33), 19982-19993.
TNFRSF1A/TNFSF10	Seifert, L., et al., The necrosome promotes pancreatic oncogenesis via CXCL1 and Mincle-induced immune suppression. Nature, 532(7598), 245-249.
TNFRSF1B/TRAF2	Borghi, A., Verstrepen, L., & Beyaert, R. TRAF2 multitasking in TNF receptor-induced signaling to NF-kappaB, MAP kinases and cell death. Biochem Pharmacol, 116, 1-10.
PANX1	Douanne, T., et al., Pannexin-1 limits the production of proinflammatory cytokines during necroptosis. EMBO Rep, 20(10), e47840.
OTULIN	Heger, K., et al., OTULIN limits cell death and inflammation by deubiquitinating LUBAC. Nature, 559(7712), 120-124.
CYLD	Lork, M., Verhelst, K., & Beyaert, R. CYLD, A20 and OTULIN deubiquitinases in NF-kappaB signaling and cell death: so similar, yet so different. Cell Death Differ, 24(7), 1172-1183.
USP22	Roedig, J., et al., USP22 controls necroptosis by regulating receptor-interacting protein kinase 3 ubiquitination. EMBO Rep, 22(2), e50163.
MAP3K7/SQSTM1	Goodall, M. L., et al., The Autophagy Machinery Controls Cell Death Switching between Apoptosis and Necroptosis. Dev Cell, 37(4), 337-349.
STAT3	Wang, X., et al., Targeting STAT3 enhances NDV-induced immunogenic cell death in prostate cancer cells. J Cell Mol Med, 24(7), 4286-4297.
DIABLO	McComb, S., et al., Activation of concurrent apoptosis and necroptosis by SMAC mimetics for the treatment of refractory and relapsed ALL. Sci Transl Med, 8(339), 339ra370.
DNMT1	Smith, A. D., et al., Autocrine IL6-Mediated Activation of the STAT3-DNMT Axis Silences the TNFalpha-RIP1 Necroptosis Pathway to Sustain Survival and Accumulation of Myeloid-Derived Suppressor Cells. Cancer Res, 80(15), 3145-3156.
CFLAR	Fiore, A., et al., Induction of immunosuppressive functions and NF-kappaB by FLIP in monocytes. Nat Commun, 9(1), 5193.
BRAF/AXL	Najafov, A., et al., BRAF and AXL oncogenes drive RIPK3 expression loss in cancer. PLoS Biol, 16(8), e2005756.
ID1	Tan, H. Y., et al., ID1 overexpression increases gefitinib sensitivity in non-small cell lung cancer by activating RIP3/MLKL-dependent necroptosis. Cancer Lett, 475, 109-118.
CDKN2A	Medrano, R. F. V., Hunger, A., Catani, J. P. P., & Strauss, B. E. Uncovering the immunotherapeutic cycle initiated by p19Arf and interferon-beta gene transfer to cancer cells: An inducer of immunogenic cell death. Oncoimmunology, 6(7), e1329072.
HSPA4	Johnston, A. N., et al., Necroptosis-blocking compound NBC1 targets heat shock protein 70 to inhibit MLKL polymerization and necroptosis. Proc Natl Acad Sci U S A, 117(12), 6521-6530.
BCL2	Lee, K. M., et al., Combined the SMAC mimetic and BCL2 inhibitor sensitizes neoadjuvant chemotherapy by targeting necrosome complexes in tyrosine aminoacyl-tRNA synthase-positive breast cancer. Breast Cancer Res, 22(1), 130.
STUB1	Tang, M. B., et al., Anisomycin prevents OGD-induced necroptosis by regulating the E3 ligase CHIP. Sci Rep, 8(1), 6379.
FLT3	Hillert, L. K., et al., Targeting RIPK1 in AML cells carrying FLT3-ITD. Int J Cancer, 145(6), 1558-1569.
HAT1/SIRT2/SIRT1	Carafa, V., et al., RIP1-HAT1-SIRT Complex Identification and Targeting in Treatment and Prevention of Cancer. Clin Cancer Res, 24(12), 2886-2900.
PLK1	Deeraksa, A., et al., Plk1 is upregulated in androgen-insensitive prostate cancer cells and its inhibition leads to necroptosis. Oncogene, 32(24), 2973-2983.
MPG	Allocca, M., et al., Inflammation, necrosis, and the kinase RIP3 are key mediators of AAG-dependent alkylation-induced retinal degeneration. Sci Signal, 12(568).
BACH2/GATA3	Petanidis, S., et al., Inhibition of kras-derived exosomes downregulates immunosuppressive BACH2/GATA-3 expression via RIP-3 dependent necroptosis and miR-146/miR-210 modulation. Biomed Pharmacother, 122, 109461.
MYCN/ALK/ATRX/TERT	Nicolai, S., et al., Neuroblastoma: oncogenic mechanisms and therapeutic exploitation of necroptosis. Cell Death Dis, 6, e2010.
SLC39A7	Fauster, A., et al., Systematic genetic mapping of necroptosis identifies SLC39A7 as modulator of death receptor trafficking. Cell Death Differ, 26(6), 1138-1155.
SPATA2/RNF31	Kupka, S., et al., SPATA2-Mediated Binding of CYLD to HOIP Enables CYLD Recruitment to Signaling Complexes. Cell Rep, 16(9), 2271-2280.
IDH1/IDH2	Yang, Z., et al., 2-HG Inhibits Necroptosis by Stimulating DNMT1-Dependent Hypermethylation of the RIP3 Promoter. Cell Rep, 19(9), 1846-1857.
KLF9/HDAC9	Tung, B., et al., Kruppel-like factor 9 and histone deacetylase inhibitors synergistically induce cell death in glioblastoma stem-like cells. BMC Cancer, 18(1), 1025.
HSP90AA1	Yan, C., et al., The targeted inhibition of mitochondrial Hsp90 overcomes the apoptosis resistance conferred by Bcl-2 in Hep3B cells via necroptosis. Toxicol Appl Pharmacol, 266(1), 9-18.
LEF1	Liu, P., et al., Dysregulation of TNFalpha-induced necroptotic signaling in chronic lymphocytic leukemia: suppression of CYLD gene by LEF1. Leukemia, 26(6), 1293-1300.
BNIP3	Kim, J. Y., et al., BNip3 is a mediator of TNF-induced necrotic cell death. Apoptosis, 16(2), 114-126.
CD40	Qiu, X., et al., CD40 ligand induces RIP1-dependent, necroptosis-like cell death in low-grade serous but not serous borderline ovarian tumor cells. Cell Death Dis, 6, e1864.
BCL2L11	Locatelli, S. L., et al., BIM upregulation and ROS-dependent necroptosis mediate the antitumor effects of the HDACi Givinostat and Sorafenib in Hodgkin lymphoma cell line xenografts. Leukemia, 28(9), 1861-1871.
EGFR	Zhao, Q., et al., Shikonin and its derivatives inhibit the epidermal growth factor receptor signaling and synergistically kill glioblastoma cells in combination with erlotinib. Int J Cancer, 137(6), 1446-1456.
DDX58/TARDBP	Dunker, W., et al., TDP-43 prevents endogenous RNAs from triggering a lethal RIG-I-dependent interferon response. Cell Rep, 35(2), 108976.
APP/TNFRSF21	Wang, L., et al., Multi-Arm PEG/Peptidomimetic Conjugate Inhibitors of DR6/APP Interaction Block Hematogenous Tumor Cell Extravasation. Adv Sci (Weinh), 8(11), e2003558.
ACSL1/ACSL3/ACSL4/ACSL5/ACSL6/AIFM2/AKR1C1/AKR1C2/AKR1C3/ALOX15/ATG5/ATG7/BACH1/CBS/CHMP5/CHMP6/CISD1/COQ2/CP/CTH/CYBB/DPP4/FDFT1/FTH1/FTL/FTMT/GCH1/GCLC/GCLM/GPX4/GSS/HMGCR/HMOX1/HSPB1/IREB2/LPCAT3/MAP1LC3A/MAP1LC3B/MAP1LC3C/MIR4651/NCOA4/NOX1/NOX4/PCBP1/PCBP2/PHKG2/POR/PRNP/SAT1/SAT2/SLC11A2/SLC1A5/SLC38A1/SLC39A14/SLC39A8/SLC3A2/SLC40A1/SLC7A11/STEAP3/TF/TFRC/TP53/TXNRD1/VDAC2/VDAC3	MSigDB (M39768, WP_FERROPTOSIS)
BAK1/TP63/CHMP2B/BAX/GZMB/CHMP4B/GSDMD/GSDME/IL1A/CHMP3/IRF1/IL1B/CHMP2A/CASP1/CASP5/TP53/CHMP7/IL18/CASP3/CHMP4C/IRF2/CYCS/CHMP6/HMGB1/CASP4/ELANE/CHMP4A	MSigDB (M41804, REACTOME_PYROPTOSIS)
ABL1/ABL2/ACER2/ADRA1A/ADRB2AKT1/AMBRA1/ATF6/ATG12/ATG14/ATG16L1/ATG2A/ATG5/ATG7/ATM/ATP13A2/ATP6V0A1/ATP6V0A2/ATP6V0B/ATP6V0C/ATP6V0D1/ATP6V0D2/ATP6V0E1/ATP6V0E2/ATP6V1A/ATP6V1B1/ATP6V1B2/ATP6V1C1/ATP6V1C2/ATP6V1D/ATP6V1E1/ATP6V1E2/ATP6V1G1/ATP6V1G2/ATP6V1H/BAD/BAG3/BCL2/BCL2L11/BECN1/BMF/BNIP3/BNIP3L/C9orf72/CALCOCO2/CAMKK2CAPN1/CAPNS1/CASP3/CDK5/CDK5R1/CERS1/CHMP4A/CHMP4B/CISD1/CISD2/CLEC16A/C…	MSigDB (M10281, GOBP_REGULATION_OF_AUTOPHAGY)
FADD/FAS/FASLG/MLKL/RIPK1/RIPK3/TLR3/TNF	MSigDB (M24779, GOBP_NECROPTOTIC_SIGNALING_PATHWAY)
