# Supplementary material for: Crosstalk of cell death pathways unveils an autophagy-related gene AOC3 as a critical prognostic marker in colorectal cancer
Source: Commun Biol. 2024 Mar 9;7:296. doi: 10.1038/s42003-024-05980-6 (PMC10924944; doi:10.1038/s42003-024-05980-6)
Supplement: Supplementary file 4 — Supplementary Data 2 [file 42003_2024_5980_MOESM4_ESM.xlsx]

## Sheet: S3
Supplementary Data 2: 8403interaction
Gene	Gene
USP28	UBB
USP28	FBXW7
USP28	UBC
USP28	MYC
CX3CL1	CX3CR1
CD74	ROS1
CD74	CTSA
CD74	CTSC
CD74	CTSH
CD74	CTSB
CD74	MIF
CD74	CD44
RB1CC1	WIPI1
RB1CC1	TBK1
RB1CC1	RHEB
RB1CC1	UVRAG
RB1CC1	MAP1LC3B
RB1CC1	MAP1LC3A
RB1CC1	MAP1LC3C
RB1CC1	ATG3
RB1CC1	SMCR8
RB1CC1	ATG7
RB1CC1	WIPI2
RB1CC1	SQSTM1
RB1CC1	GABARAPL2
RB1CC1	GABARAPL1
RB1CC1	GABARAP
RB1CC1	RPTOR
RB1CC1	AMBRA1
RB1CC1	MTOR
RB1CC1	ATG12
RB1CC1	C9orf72
RB1CC1	ATG5
RB1CC1	CALCOCO2
RB1CC1	PIK3R4
RB1CC1	TP53
RB1CC1	PIK3C3
RB1CC1	BECN1
RB1CC1	ATG14
RB1CC1	ATG13
RB1CC1	ULK2
RB1CC1	ATG16L1
RB1CC1	ULK1
GABARAPL2	FYCO1
GABARAPL2	RAB7A
GABARAPL2	PRKACB
GABARAPL2	PRKACG
GABARAPL2	PRKACA
GABARAPL2	ULK2
GABARAPL2	PEX10
GABARAPL2	CALCOCO2
GABARAPL2	WIPI1
GABARAPL2	CHMP7
GABARAPL2	CHMP6
GABARAPL2	CHMP4C
GABARAPL2	MAP1LC3A
GABARAPL2	MAP1LC3C
GABARAPL2	CHMP2A
GABARAPL2	CHMP2B
GABARAPL2	TP53INP2
GABARAPL2	CHMP4A
GABARAPL2	CHMP4B
GABARAPL2	MAP1LC3B
GABARAPL2	GABARAPL1
GABARAPL2	GABARAP
GABARAPL2	ATG13
GABARAPL2	BNIP3
GABARAPL2	UVRAG
GABARAPL2	ATG14
GABARAPL2	TBC1D25
GABARAPL2	BNIP3L
GABARAPL2	UBQLN1
GABARAPL2	WIPI2
GABARAPL2	PIK3R4
GABARAPL2	OPTN
GABARAPL2	ATG4D
GABARAPL2	PIK3C3
GABARAPL2	ATG16L1
GABARAPL2	BECN1
GABARAPL2	ULK1
GABARAPL2	ATG5
GABARAPL2	ATG12
GABARAPL2	ATG7
GABARAPL2	ATG3
GABARAPL2	SQSTM1
DCN	ERBB3
DCN	TLR4
DCN	THBS1
DCN	TGFB2
DCN	MET
DCN	YBX3
DCN	KDR
DCN	LRP1
DCN	IGF1
DCN	TGFB1
DCN	EGFR
SLC2A3	SLC2A14
NOX3	NCF2
TNFRSF1A	CFLAR
TNFRSF1A	TAB3
TNFRSF1A	NOX1
TNFRSF1A	RIPK3
TNFRSF1A	IL1B
TNFRSF1A	XIAP
TNFRSF1A	DAB2IP
TNFRSF1A	EGFR
TNFRSF1A	STAT3
TNFRSF1A	IL1R1
TNFRSF1A	TBK1
TNFRSF1A	DAXX
TNFRSF1A	CASP10
TNFRSF1A	RFFL
TNFRSF1A	JAK2
TNFRSF1A	HSPA4
TNFRSF1A	UBB
TNFRSF1A	MAP2K6
TNFRSF1A	IRAK1
TNFRSF1A	SRC
TNFRSF1A	PIDD1
TNFRSF1A	MAP3K14
TNFRSF1A	UBC
TNFRSF1A	NFKB1
TNFRSF1A	SQSTM1
TNFRSF1A	BID
TNFRSF1A	CAV1
TNFRSF1A	MAP3K5
TNFRSF1A	CRADD
TNFRSF1A	IL10
TNFRSF1A	RELA
TNFRSF1A	MOAP1
TNFRSF1A	RBCK1
TNFRSF1A	NFKBIA
TNFRSF1A	FAS
TNFRSF1A	CASP2
TNFRSF1A	MADD
TNFRSF1A	RNF31
TNFRSF1A	TAB2
TNFRSF1A	FASLG
TNFRSF1A	MAP3K7
TNFRSF1A	BIRC3
TNFRSF1A	TRAF1
TNFRSF1A	IKBKB
TNFRSF1A	CHUK
TNFRSF1A	CYLD
TNFRSF1A	IKBKG
TNFRSF1A	TNFRSF1B
TNFRSF1A	TNF
TNFRSF1A	TNFAIP3
TNFRSF1A	RIPK1
TNFRSF1A	TRAF2
TNFRSF1A	FADD
TNFRSF1A	BIRC2
TNFRSF1A	CASP8
TNFRSF1A	TRADD
BCL3	NFKBIA
BCL3	PIR
BCL3	HDAC1
BCL3	RELA
BCL3	CYLD
BCL3	NFKB1
KEAP1	HSP90AA1
KEAP1	MAPT
KEAP1	MTOR
KEAP1	PSMD10
KEAP1	RELA
KEAP1	PPP1R13L
KEAP1	GCLM
KEAP1	NQO1
KEAP1	HMOX1
KEAP1	KLHL22
KEAP1	PRKCA
KEAP1	GCLC
KEAP1	PARK7
KEAP1	SESN2
KEAP1	EIF2AK3
KEAP1	AKT1
KEAP1	IKBKB
KEAP1	PGAM5
KEAP1	CUL3
KEAP1	SQSTM1
KEAP1	NFE2L2
NGFR	PIK3CD
NGFR	PIK3R2
NGFR	PIK3R3
NGFR	PIK3CB
NGFR	IRAK3
NGFR	IRAK2
NGFR	IRAK4
NGFR	CDC42
NGFR	UBB
NGFR	UBC
NGFR	IKBKG
NGFR	PIK3R1
NGFR	MYD88
NGFR	PIK3CA
NGFR	YWHAE
NGFR	E2F1
NGFR	MAPK9
NGFR	CASP2
NGFR	CHUK
NGFR	MAPK8
NGFR	NFKBIA
NGFR	CASP6
NGFR	CYCS
NGFR	PRKACB
NGFR	SQSTM1
NGFR	PLCG1
NGFR	FADD
NGFR	HRAS
NGFR	PSEN1
NGFR	IKBKB
NGFR	IRAK1
NGFR	CASP3
NGFR	TP53
NGFR	RHOA
NGFR	RIPK2
NGFR	MAGED1
NGFR	NGF
NGFR	BDNF
NGFR	NTRK1
NGFR	SORT1
MNT	HDAC1
ASNS	PSAT1
ASNS	EIF2S1
ASNS	CEBPG
ASNS	GOT1
ASNS	CEBPB
ASNS	ATF4
MAP2K5	SQSTM1
MAP2K5	NTRK1
MAP2K5	NGF
MAP2K5	BDNF
MAP2K5	MAPK7
STRADB	PRKACA
STRADB	PRKAB1
STRADB	BRSK2
STRADB	PRKAA1
STRADB	PRKAA2
STRADB	STK11
RRN3	RPTOR
RRN3	MTOR
ITGB4	ITGAM
ITGB4	CASP7
ITGB4	YWHAE
ITGB4	PIK3R1
ITGB4	PIK3CA
ITGB4	CASP3
ITGB4	HRAS
ITGB4	ERBB3
ITGB4	SFN
ITGB4	PRKCA
ITGB4	ITGAV
ITGB4	AKT1
ITGB4	SRC
ITGB4	CDH1
ITGB4	MET
ITGB4	EGFR
ITGB4	ITGA6
PPP1R15A	CYCS
PPP1R15A	HSPA5
PPP1R15A	ATF6
PPP1R15A	XBP1
PPP1R15A	DDIT3
PPP1R15A	ATF3
PPP1R15A	BMPR1B
PPP1R15A	BMP4
PPP1R15A	TGFB1
PPP1R15A	TGFBR1
PPP1R15A	ATF4
PPP1R15A	EIF2S1
PPP1R15A	SMAD7
PPP1R15A	PPP1CA
TFAP2C	MYC
TFAP2C	CDKN1A
TFAP2C	EGFR
TFAP2C	ESR1
TFAP2C	WWOX
PPP1R13B	TP63
PPP1R13B	BAX
PPP1R13B	BBC3
PPP1R13B	FAS
PPP1R13B	PPP1CA
PPP1R13B	TP53
DLD	CS
DLD	GLS2
DLD	GSS
DLD	PPARD
DLD	CYCS
DLD	ACADSB
DLD	PDK2
DLD	BCAT2
DLD	PDK1
DLD	FH
SIRT1	AKT2
SIRT1	HTT
SIRT1	CD38
SIRT1	NOS3
SIRT1	PTEN
SIRT1	TFAM
SIRT1	SOD2
SIRT1	KAT8
SIRT1	HDAC6
SIRT1	MFN2
SIRT1	SREBF1
SIRT1	ATM
SIRT1	STAT3
SIRT1	ELAVL1
SIRT1	CTNNB1
SIRT1	MYC
SIRT1	TSC2
SIRT1	AKT1
SIRT1	E2F1
SIRT1	PSME3
SIRT1	NFKB1
SIRT1	PARP1
SIRT1	HSF1
SIRT1	ESR1
SIRT1	CSNK2A1
SIRT1	MTOR
SIRT1	SENP1
SIRT1	BAX
SIRT1	GAPDH
SIRT1	STK11
SIRT1	NNMT
SIRT1	SIRT2
SIRT1	HIF1A
SIRT1	KAT5
SIRT1	JUN
SIRT1	EPAS1
SIRT1	TP73
SIRT1	ATG5
SIRT1	RB1
SIRT1	KDM1A
SIRT1	HDAC1
SIRT1	AR
SIRT1	PML
SIRT1	NAMPT
SIRT1	ATG7
SIRT1	ZEB1
SIRT1	HIC1
SIRT1	PPARA
SIRT1	RRP8
SIRT1	CCAR2
SIRT1	RELA
SIRT1	EP300
SIRT1	TP53
SIRT1	FOXO1
SIRT1	FOXO3
SIRT1	SUV39H1
SIRT1	ARNTL
MIF	GOT1
MAPK1	CDC42
MAPK1	BCL10
MAPK1	PPP2R1B
MAPK1	STMN1
MAPK1	ROCK2
MAPK1	MAP3K7
MAPK1	ROCK1
MAPK1	DAPK2
MAPK1	PPP2R1A
MAPK1	DAPK3
MAPK1	PRKACA
MAPK1	AKT3
MAPK1	NR4A1
MAPK1	DAPK1
MAPK1	AKT2
MAPK1	AKT1
MAPK1	ESR2
MAPK1	FOXO1
MAPK1	BCL2L11
MAPK1	MAPT
MAPK1	IL6R
MAPK1	NCF2
MAPK1	CASP3
MAPK1	FGF10
MAPK1	BAD
MAPK1	FGFR3
MAPK1	TNFSF10
MAPK1	PPIA
MAPK1	ARF6
MAPK1	TSC1
MAPK1	CSF2
MAPK1	FGFR1
MAPK1	CXCL12
MAPK1	FOXO3
MAPK1	CAPNS1
MAPK1	MAP2K6
MAPK1	APAF1
MAPK1	PRKAR1B
MAPK1	TERT
MAPK1	PRKAR2B
MAPK1	MET
MAPK1	NTRK1
MAPK1	PDPK1
MAPK1	AGT
MAPK1	HSPA1A
MAPK1	HGF
MAPK1	JAK2
MAPK1	PRKAR2A
MAPK1	MAPK8
MAPK1	MAP3K14
MAPK1	IL2
MAPK1	PRKAR1A
MAPK1	PRKACG
MAPK1	SFN
MAPK1	GNAI3
MAPK1	ITGAV
MAPK1	TGFB1
MAPK1	NGF
MAPK1	PRKACB
MAPK1	GNAI2
MAPK1	CDH1
MAPK1	PRKCA
MAPK1	PPARA
MAPK1	RB1
MAPK1	RELA
MAPK1	BCL2L1
MAPK1	IGF1
MAPK1	NFKB1
MAPK1	PRKCD
MAPK1	NFKBIA
MAPK1	HSF1
MAPK1	CYCS
MAPK1	RPS6KB1
MAPK1	YWHAE
MAPK1	BCL2
MAPK1	SRC
MAPK1	IL6
MAPK1	CAPN2
MAPK1	CEBPB
MAPK1	EGFR
MAPK1	SP1
MAPK1	CASP8
MAPK1	RHOA
MAPK1	CASP9
MAPK1	TSC2
MAPK1	PEBP1
MAPK1	HIF1A
MAPK1	MAPK14
MAPK1	NRAS
MAPK1	LCK
MAPK1	HSP90AA1
MAPK1	SMAD3
MAPK1	ESR1
MAPK1	MYC
MAPK1	HRAS
MAPK1	MAPK3
MAPK1	RAF1
MAPK1	ATF2
MAPK1	KRAS
MAPK1	TP53
MAPK1	MKNK2
MAPK1	JUN
MAPK1	ARRB2
MAPK1	DUSP1
MAPK1	STAT3
MAPK1	PEA15
XBP1	RPL8
XBP1	RPS7
XBP1	RPL26
XBP1	PDIA3
XBP1	PIK3R2
XBP1	ESR1
XBP1	GSK3A
XBP1	ATP6V0D1
XBP1	ATF4
XBP1	LMNA
XBP1	WIPI1
XBP1	EIF2S1
XBP1	EIF2AK3
XBP1	FOXO1
XBP1	WFS1
XBP1	HYOU1
XBP1	SYVN1
XBP1	HSPA5
XBP1	DDIT3
XBP1	HIF1A
XBP1	ERN1
XBP1	ATF6
BIK	BMF
BIK	HRK
BIK	BCL2L11
BIK	HSPA5
BIK	APAF1
BIK	MCL1
BIK	BCL2A1
BIK	BCL2L2
BIK	BCL2
BIK	BCL2L1
HMOX1	GPX2
HMOX1	LRP1
HMOX1	GCLM
HMOX1	GCLC
HMOX1	POR
HMOX1	ALDH3A2
HMOX1	NQO1
HMOX1	FXN
HMOX1	MAPK14
HMOX1	CP
HMOX1	IL4
HMOX1	CAV1
HMOX1	JUN
HMOX1	NFE2L2
RIPK3	NFKBIA
RIPK3	TLR4
RIPK3	CYBB
RIPK3	TNFAIP3
RIPK3	PGAM5
RIPK3	DNM1L
RIPK3	TLR3
RIPK3	UBB
RIPK3	UBC
RIPK3	HSP90AA1
RIPK3	CHUK
RIPK3	IKBKB
RIPK3	SIRT2
RIPK3	TNFRSF10B
RIPK3	TNFRSF10A
RIPK3	TICAM1
RIPK3	FAS
RIPK3	FASLG
RIPK3	TNFSF10
RIPK3	IKBKG
RIPK3	TRAF2
RIPK3	XIAP
RIPK3	BIRC3
RIPK3	BIRC2
RIPK3	CFLAR
RIPK3	MLKL
RIPK3	ZBP1
RIPK3	TRADD
RIPK3	RIPK1
RIPK3	CASP8
RIPK3	FADD
GZMB	PARP2
GZMB	FASLG
GZMB	IL2
GZMB	GZMA
GZMB	IFNG
GZMB	PARP1
GZMB	LMNA
GZMB	MCL1
GZMB	FGFR1
GZMB	EP300
GZMB	CASP8
GZMB	DFFA
GZMB	CASP10
GZMB	BID
GZMB	CASP7
GZMB	CASP3
ATP6V1D	FLCN
ATP6V1D	SESN2
ATP6V1D	NPRL3
ATP6V1D	DEPDC5
ATP6V1D	SH3BP4
ATP6V1D	NPRL2
ATP6V1D	SESN1
ATP6V1D	FNIP2
ATP6V1D	WDR24
ATP6V1D	ATP6V0E2
ATP6V1D	ATP6V0E1
ATP6V1D	ATP6V0A2
ATP6V1D	ATP6V1G2
ATP6V1D	ATP6V0A1
ATP6V1D	ATP6V1E2
ATP6V1D	ATP6V1C2
ATP6V1D	ATP6V0D2
ATP6V1D	ATP6V0B
ATP6V1D	ATP6V1E1
ATP6V1D	ATP6V1B1
ATP6V1D	ATP6V1H
ATP6V1D	ATP6V0D1
ATP6V1D	ATP6V0C
ATP6V1D	ATP6V1G1
ATP6V1D	ATP6V1B2
ATP6V1D	ATP6V1C1
ATP6V1D	ATP6V1A
SPTLC2	ORMDL3
SPTLC2	SPTLC1
PCK2	GOT1
PCK2	ENO1
PCK2	CS
NFKBIA	TBK1
NFKBIA	PRKACG
NFKBIA	PRKACA
NFKBIA	TAB3
NFKBIA	PRKACB
NFKBIA	TLR4
NFKBIA	AKT1
NFKBIA	CXCL8
NFKBIA	IRAK2
NFKBIA	RIPK1
NFKBIA	TAB2
NFKBIA	IL6
NFKBIA	CSNK2A2
NFKBIA	IL1B
NFKBIA	SFN
NFKBIA	CSNK2A1
NFKBIA	BCL10
NFKBIA	LPAR2
NFKBIA	MAP3K7
NFKBIA	PSME3
NFKBIA	PSMD10
NFKBIA	PAWR
NFKBIA	TP53
NFKBIA	PIK3CA
NFKBIA	NGF
NFKBIA	SP1
NFKBIA	SQSTM1
NFKBIA	TNFAIP3
NFKBIA	AURKA
NFKBIA	PRKCD
NFKBIA	PPARA
NFKBIA	PRKCA
NFKBIA	TRAF2
NFKBIA	PIK3R1
NFKBIA	LCK
NFKBIA	TRAF1
NFKBIA	MYC
NFKBIA	MYD88
NFKBIA	NOS2
NFKBIA	JAK2
NFKBIA	MAPK3
NFKBIA	SRC
NFKBIA	CUL1
NFKBIA	MAPK14
NFKBIA	JUN
NFKBIA	EP300
NFKBIA	IRAK1
NFKBIA	HDAC1
NFKBIA	TNF
NFKBIA	ARRB2
NFKBIA	IKBKB
NFKBIA	RELA
NFKBIA	NFKB1
NFKBIA	CHUK
NFKBIA	IKBKG
AURKA	HNRNPK
AURKA	FBXW7
AURKA	HDAC6
AURKA	CDCA3
AURKA	RRM2
AURKA	MELK
AURKA	MYC
AURKA	PRKACA
AURKA	AKT1
AURKA	KIF2C
AURKA	GSK3B
AURKA	BRCA1
AURKA	TP53
GSS	TXNDC12
GSS	CHAC1
GSS	PRDX6
GSS	GGCT
GSS	GPX1
GSS	GPX2
GSS	GPX4
GSS	GCLM
GSS	GCLC
PROCR	PF4
PROCR	ICAM1
PROCR	CAV1
PROCR	PROC
EEF1A2	RPS3
EEF1A2	HSF1
EEF1A2	MUC1
EEF1A2	RPL8
EEF1A2	EEF1A1
TRIB3	AKT3
TRIB3	ATF3
TRIB3	SQSTM1
TRIB3	SMAD3
TRIB3	AKT2
TRIB3	PPARA
TRIB3	CEBPG
TRIB3	AKT1
TRIB3	CEBPB
TRIB3	CHAC1
TRIB3	DDIT3
TRIB3	ATF4
CSNK2A1	PML
CSNK2A1	PRNP
CSNK2A1	CTNNB1
CSNK2A1	HSP90AA1
CSNK2A1	HDAC1
CSNK2A1	SNCA
CSNK2A1	JUN
CSNK2A1	CSNK2A2
CSNK2A1	PTEN
CSNK2A1	TP53
CHMP4B	PLIN2
CHMP4B	HDAC6
CHMP4B	MAP1LC3C
CHMP4B	MAP1LC3A
CHMP4B	MAP1LC3B
CHMP4B	PARK7
CHMP4B	GABARAP
CHMP4B	GABARAPL1
CHMP4B	CHMP4A
CHMP4B	CHMP7
CHMP4B	CHMP4C
CHMP4B	CHMP5
CHMP4B	CHMP6
CHMP4B	CHMP2B
CHMP4B	CHMP3
CHMP4B	CHMP2A
AHCY	CTH
PSMD10	ATG7
PSMD10	PSME3
PSMD10	SHH
PSMD10	TP73
PSMD10	NF1
PSMD10	MAP3K14
PSMD10	PAK2
PSMD10	UBC
PSMD10	UBB
PSMD10	PTEN
PSMD10	NFKB1
PSMD10	RB1
PSMD10	RELA
PSMD10	MDM2
TSC2	SESN1
TSC2	SESN2
TSC2	FOXO3
TSC2	STK11
TSC2	FOXO1
TSC2	DAPK1
TSC2	PDPK1
TSC2	SNW1
TSC2	PTEN
TSC2	ESR1
TSC2	MAPK14
TSC2	IKBKB
TSC2	PRKAA2
TSC2	RPS6KB1
TSC2	PRKAB1
TSC2	DEPTOR
TSC2	MAPK3
TSC2	SFN
TSC2	RRAGD
TSC2	YWHAE
TSC2	AKT2
TSC2	GSK3B
TSC2	AKT3
TSC2	PRKAA1
TSC2	DDIT4
TSC2	RRAGC
TSC2	RRAGB
TSC2	RRAGA
TSC2	RPTOR
TSC2	AKT1
TSC2	TSC1
TSC2	MTOR
TSC2	RHEB
MEFV	NLRP7
MEFV	IL18
MEFV	NLRC4
MEFV	IL1B
MEFV	NLRP1
MEFV	ATG16L1
MEFV	AIM2
MEFV	YWHAE
MEFV	PYCARD
MEFV	CASP1
GABPB1	TFAM
RIPK2	ARHGEF2
RIPK2	TAB3
RIPK2	MAPK9
RIPK2	MAPK8
RIPK2	RBCK1
RIPK2	FAF1
RIPK2	MAP2K6
RIPK2	DAXX
RIPK2	RNF31
RIPK2	NGF
RIPK2	CASP10
RIPK2	FAS
RIPK2	SQSTM1
RIPK2	PDPK1
RIPK2	FASLG
RIPK2	CASP1
RIPK2	IRAK1
RIPK2	TAB2
RIPK2	TNFAIP3
RIPK2	FADD
RIPK2	CHUK
RIPK2	CYLD
RIPK2	IKBKB
RIPK2	HSP90AA1
RIPK2	MAP3K7
RIPK2	CASP8
RIPK2	BCL10
RIPK2	MYD88
RIPK2	CFLAR
RIPK2	TRAF2
RIPK2	BIRC3
RIPK2	BIRC2
RIPK2	IKBKG
RIPK2	NOD2
RIPK2	XIAP
RIPK2	NOD1
DECR1	ACAA2
DECR1	PRKCA
SFRP1	WNT4
MTMR9	MTMR8
TNFRSF10A	TNFRSF10D
TNFRSF10A	HSPA4
TNFRSF10A	MOAP1
TNFRSF10A	TNFRSF10C
TNFRSF10A	CHUK
TNFRSF10A	IKBKG
TNFRSF10A	TNFRSF25
TNFRSF10A	FASLG
TNFRSF10A	DAP3
TNFRSF10A	IKBKB
TNFRSF10A	BID
TNFRSF10A	TNF
TNFRSF10A	TRAF2
TNFRSF10A	RIPK1
TNFRSF10A	TP53
TNFRSF10A	CASP3
TNFRSF10A	TNFRSF10B
TNFRSF10A	CFLAR
TNFRSF10A	TRADD
TNFRSF10A	CASP10
TNFRSF10A	TNFSF10
TNFRSF10A	CASP8
TNFRSF10A	FADD
TGFB1	INHBB
TGFB1	CD44
TGFB1	INHBA
TGFB1	HGF
TGFB1	VEGFA
TGFB1	THBS1
TGFB1	IGF1
TGFB1	PPP1CA
TGFB1	PML
TGFB1	TAB2
TGFB1	PDPK1
TGFB1	NEDD4L
TGFB1	YAP1
TGFB1	RPS6KB1
TGFB1	TGFB2
TGFB1	RELA
TGFB1	EP300
TGFB1	CAV1
TGFB1	XIAP
TGFB1	MAP3K7
TGFB1	MAPK3
TGFB1	JUN
TGFB1	DAXX
TGFB1	IL17A
TGFB1	CTNNB1
TGFB1	STAT3
TGFB1	IL10
TGFB1	SMAD7
TGFB1	SMAD3
TGFB1	IL6
TGFB1	MMP9
TGFB1	ITGAV
TGFB1	TGFBR1
PIK3R2	TRAF2
PIK3R2	TLR4
PIK3R2	PRKCD
PIK3R2	FLT3
PIK3R2	FGFR3
PIK3R2	RAF1
PIK3R2	JAK2
PIK3R2	NTRK1
PIK3R2	NRAS
PIK3R2	KDR
PIK3R2	FGFR1
PIK3R2	AKT2
PIK3R2	KRAS
PIK3R2	CDC42
PIK3R2	HRAS
PIK3R2	PIK3C3
PIK3R2	CD28
PIK3R2	PIP4K2B
PIK3R2	AKT3
PIK3R2	PIK3C2A
PIK3R2	PDPK1
PIK3R2	AKT1
PIK3R2	BTK
PIK3R2	MTOR
PIK3R2	PIK3R5
PIK3R2	FBXL2
PIK3R2	SRC
PIK3R2	PIK3CG
PIK3R2	PIK3R3
PIK3R2	PIK3R1
PIK3R2	PTEN
PIK3R2	ERBB3
PIK3R2	EGFR
PIK3R2	PIK3CD
PIK3R2	PIK3CB
PIK3R2	PIK3CA
GSK3A	PPP3CC
GSK3A	GSKIP
GSK3A	SIAH1
GSK3A	FZD5
GSK3A	AKT2
GSK3A	GSK3B
GSK3A	AKT3
GSK3A	MAPT
GSK3A	AKT1
GSK3A	CTNNB1
HGF	IGF1
HGF	STAT3
HGF	KDR
HGF	NCK2
HGF	UBB
HGF	PTPN2
HGF	CTNNA1
HGF	UBC
HGF	ERBB3
HGF	NCK1
HGF	PIK3R1
HGF	NRP1
HGF	EGFR
HGF	PLCG1
HGF	PTPN1
HGF	MAPK8
HGF	VEGFA
HGF	ARF6
HGF	NRAS
HGF	PIK3CA
HGF	IL17A
HGF	CDC42
HGF	PLAUR
HGF	HRAS
HGF	MAPK3
HGF	SRC
HGF	IL10
HGF	CTNNB1
HGF	CDH1
HGF	KRAS
HGF	MMP9
HGF	CD44
HGF	IL6
HGF	IL7
HGF	NTRK1
HGF	MET
NAMPT	CYBB
NAMPT	LEP
NAMPT	IL7
NAMPT	CD38
NAMPT	NNMT
NAMPT	ARNTL
NAMPT	SIRT3
NAMPT	SIRT2
NOD1	CASP4
NOD1	IKBKG
NOD1	UBB
NOD1	CASP8
NOD1	TLR4
NOD1	MAP2K6
NOD1	TNFAIP3
NOD1	CYLD
NOD1	UBC
NOD1	BIRC3
NOD1	CHUK
NOD1	IKBKB
NOD1	BIRC2
NOD1	CASP1
NOD1	HSP90AA1
NOD1	ARHGEF2
NOD1	ATG16L1
AIMP2	TP53
AIMP2	EEF1E1
SERPINE1	IL6
SERPINE1	PROC
SERPINE1	HDAC1
SERPINE1	WWTR1
SERPINE1	ARNTL
SERPINE1	ITGAV
SERPINE1	SMAD7
SERPINE1	SMAD3
SERPINE1	VLDLR
SERPINE1	LRP1
SERPINE1	PLAUR
FIS1	VDAC1
FIS1	USP30
FIS1	PEX3
FIS1	ALDH3A2
FIS1	OPA1
FIS1	PEX2
FIS1	PINK1
FIS1	PEX12
FIS1	MFN2
FIS1	MFF
FIS1	BCAP31
FIS1	DNM1L
CHMP5	UBB
CHMP5	UBC
CHMP5	CHMP4A
CHMP5	CHMP7
CHMP5	CHMP4C
CHMP5	CHMP3
CHMP5	CHMP6
CHMP5	CHMP2B
CHMP5	CHMP2A
PPIF	BAK1
PPIF	GSK3B
PPIF	BCL2
PPIF	VDAC2
PPIF	CYCS
PPIF	SLC25A5
PPIF	VDAC3
PPIF	PPARA
PPIF	STAT3
PPIF	HSP90AA1
PPIF	TP53
PPIF	SLC25A4
PPIF	VDAC1
MPO	IL1B
MPO	IL6
MPO	TNF
MPO	ALB
MPO	ITGAM
MPO	CP
MPO	ELANE
RPS6KB1	PDK1
RPS6KB1	BECN1
RPS6KB1	MDM2
RPS6KB1	PPP2R1B
RPS6KB1	SP1
RPS6KB1	ESR2
RPS6KB1	PPP2R1A
RPS6KB1	NCOA3
RPS6KB1	TSC1
RPS6KB1	PRKACG
RPS6KB1	PRKACA
RPS6KB1	PRKACB
RPS6KB1	AKT3
RPS6KB1	AKT2
RPS6KB1	FOXO3
RPS6KB1	ESR1
RPS6KB1	ITGA6
RPS6KB1	PRKCA
RPS6KB1	DEPTOR
RPS6KB1	JUN
RPS6KB1	KITLG
RPS6KB1	TGFBR1
RPS6KB1	E2F1
RPS6KB1	PTEN
RPS6KB1	IL2
RPS6KB1	PDK2
RPS6KB1	GSK3B
RPS6KB1	TERT
RPS6KB1	MAPK3
RPS6KB1	CDC42
RPS6KB1	PIK3R1
RPS6KB1	RRAGD
RPS6KB1	RRAGC
RPS6KB1	MYC
RPS6KB1	RRAGB
RPS6KB1	RRAGA
RPS6KB1	IGF1
RPS6KB1	INS
RPS6KB1	HSP90AA1
RPS6KB1	EIF4G1
RPS6KB1	AKT1
RPS6KB1	PDPK1
RPS6KB1	PIK3CA
RPS6KB1	EIF4E
RPS6KB1	RHEB
RPS6KB1	RPTOR
RPS6KB1	MTOR
DDX5	DDX3X
DDX5	SNW1
DDX5	PRMT1
DDX5	PCBP2
DDX5	PCBP1
DDX5	HDAC1
DDX5	SMAD3
DDX5	DHX9
DDX5	EP300
DDX5	CTNNB1
DDX5	HNRNPK
DDX5	ESR1
DDX5	TP53
CD38	PRKCA
CD38	SIRT2
CD38	SIRT3
CD38	CD5
CD38	TPCN1
CD38	PTPRC
CD38	TPCN2
CD38	CD27
CD38	NNMT
NFKB1	CAMP
NFKB1	ROCK1
NFKB1	ROCK2
NFKB1	MAP3K7
NFKB1	RAF1
NFKB1	ESR1
NFKB1	TAB2
NFKB1	MAPK9
NFKB1	CXCL2
NFKB1	STAT3
NFKB1	TBK1
NFKB1	CEBPB
NFKB1	PAWR
NFKB1	LPAR2
NFKB1	MAPK8
NFKB1	PSME3
NFKB1	IL1RAP
NFKB1	EPO
NFKB1	NGF
NFKB1	ARRB2
NFKB1	TERT
NFKB1	YWHAE
NFKB1	SQSTM1
NFKB1	PRKACG
NFKB1	PRKACB
NFKB1	TLR4
NFKB1	DHX9
NFKB1	LCK
NFKB1	PRKACA
NFKB1	ITGAM
NFKB1	MTOR
NFKB1	NLRP3
NFKB1	CTNNB1
NFKB1	BCL2A1
NFKB1	PRKCA
NFKB1	SRC
NFKB1	IL18
NFKB1	TRAF2
NFKB1	PIK3R1
NFKB1	TRADD
NFKB1	IL1R1
NFKB1	MAPK3
NFKB1	PRKCD
NFKB1	JAK2
NFKB1	CASP8
NFKB1	IL1A
NFKB1	PIK3CA
NFKB1	MAPK14
NFKB1	TRAF1
NFKB1	HMGB1
NFKB1	RIPK1
NFKB1	CXCL8
NFKB1	AKT1
NFKB1	IRAK1
NFKB1	IL6
NFKB1	IL1B
NFKB1	TNF
NFKB1	MYD88
NFKB1	IKBKG
NFKB1	EP300
NFKB1	HDAC1
NFKB1	CHUK
NFKB1	RELA
NFKB1	IKBKB
IL2	IL3RA
IL2	IL10RA
IL2	CD27
IL2	IL6R
IL2	PTPRC
IL2	EGFR
IL2	JAK2
IL2	IL1A
IL2	IL33
IL2	IL9
IL2	CXCL8
IL2	IL1B
IL2	IL7
IL2	SGMS1
IL2	IFNG
IL2	ATF2
IL2	CD28
IL2	IL6
IL2	IL10
IL2	PIK3CA
IL2	PIK3R1
IL2	MAPK9
IL2	IL3
IL2	TERT
IL2	RHOA
IL2	TNF
IL2	NRAS
IL2	IL17A
IL2	MAPK8
IL2	MAPK14
IL2	IL4
IL2	CSF2
IL2	KRAS
IL2	HSP90AA1
IL2	IFNA1
IL2	HRAS
IL2	MAPK3
IL2	SOCS1
IL2	MTOR
IL2	CD3E
IL2	AKT1
IL2	JUN
IL2	STAT3
IL2	RELA
IL2	LCK
IL2	IL18
WFS1	CISD2
WFS1	ATF6
CD82	MET
CD82	EGFR
SPI1	TLR4
SPI1	IRF1
SPI1	TYROBP
SPI1	PML
SPI1	PTPRC
SPI1	HDAC1
SPI1	E2F1
SPI1	CEBPB
SPI1	E2F2
SPI1	RB1
SPI1	FLT3
SPI1	MYB
SPI1	IRF2
SPI1	ITGAM
SPI1	EP300
SPI1	JUN
SPI1	GATA1
CTSC	SCFD1
PANX1	NLRP3
PANX1	CASP1
PANX1	P2RY2
PANX1	P2RX4
PANX1	P2RX7
IL10RA	IFNG
IL10RA	IL6
IL10RA	IL4
IL10RA	MAP3K5
IL10RA	STAT3
IL10RA	IL10
KITLG	KDR
KITLG	IL6
KITLG	EGFR
KITLG	SOCS1
KITLG	PRKCA
KITLG	MAPK8
KITLG	PIK3CA
KITLG	SNAI2
KITLG	NRAS
KITLG	KRAS
KITLG	PIK3R1
KITLG	IL7
KITLG	IL3
KITLG	HRAS
KITLG	JAK2
KITLG	STAT3
KITLG	MMP9
KITLG	FLT3
KITLG	CSF2
KITLG	EPO
KITLG	NTRK1
LTBR	TNFRSF12A
LTBR	BIRC3
LTBR	BIRC2
LTBR	MAP3K14
LTBR	TNF
LTBR	TRAF2
IFNG	IFNB1
IFNG	STAT3
IFNG	TLR3
IFNG	IL18
IFNG	PSME3
IFNG	CD28
IFNG	CSF2
IFNG	CXCL8
IFNG	MAP3K11
IFNG	IL17A
IFNG	IL1B
IFNG	PIK3R1
IFNG	IL4
IFNG	PIK3CA
IFNG	PTPN1
IFNG	ATF2
IFNG	PRKCD
IFNG	TERT
IFNG	PTPN2
IFNG	HSPA1A
IFNG	HSP90AA1
IFNG	TNF
IFNG	IL6
IFNG	RELA
IFNG	IL10
IFNG	IFNAR1
IFNG	JUN
IFNG	SOCS1
IFNG	JAK2
IFNG	IRF1
GAPDH	CDH1
GAPDH	PLAUR
GAPDH	PDIA3
GAPDH	CYCS
GAPDH	MAPK3
GAPDH	HSPA5
GAPDH	MYC
GAPDH	PPIA
GAPDH	TNF
GAPDH	IL1B
GAPDH	IL6
GAPDH	AR
GAPDH	TRADD
GAPDH	EP300
GAPDH	CTNNB1
GAPDH	ALB
GAPDH	CASP3
GAPDH	RIPK1
GAPDH	TRAF2
GAPDH	BIRC3
GAPDH	BIRC2
GAPDH	TP53
GAPDH	HSP90AA1
GAPDH	AKT1
GAPDH	VDAC1
GAPDH	EEF1A1
GAPDH	SNCA
GAPDH	EGFR
GAPDH	CAMP
GAPDH	ESR1
GAPDH	G6PD
GAPDH	RHEB
GAPDH	ENO1
GAPDH	HTT
GAPDH	SIAH1
PRKAB1	ELAVL1
PRKAB1	SESN1
PRKAB1	HMGCR
PRKAB1	ULK1
PRKAB1	MAP3K7
PRKAB1	MAPT
PRKAB1	PLIN2
PRKAB1	RRAGD
PRKAB1	LEPR
PRKAB1	PIK3R4
PRKAB1	RRAGA
PRKAB1	RRAGB
PRKAB1	AMBRA1
PRKAB1	ATG14
PRKAB1	RRAGC
PRKAB1	TSC1
PRKAB1	LEP
PRKAB1	PIK3C3
PRKAB1	BECN1
PRKAB1	TP53
PRKAB1	RHEB
PRKAB1	RPTOR
PRKAB1	MTOR
PRKAB1	CAMKK2
PRKAB1	STK11
PRKAB1	PRKAA1
PRKAB1	PRKAA2
GCLC	GOT1
GCLC	CDO1
GCLC	SOD1
GCLC	NFE2L2
GCLC	GLS2
GCLC	NQO1
GCLC	BCAT2
GCLC	TXNRD1
GCLC	GGCT
GCLC	SOD2
GCLC	CTH
GCLC	GCLM
MAPK14	CYBB
MAPK14	MAPK8
MAPK14	EGFR
MAPK14	CTNNB1
MAPK14	FOXO3
MAPK14	ESR2
MAPK14	MAP3K5
MAPK14	CDKN2A
MAPK14	GZMA
MAPK14	NCK2
MAPK14	MKNK2
MAPK14	TP73
MAPK14	NCK1
MAPK14	RIPK1
MAPK14	EPO
MAPK14	KDR
MAPK14	ARRB2
MAPK14	LCK
MAPK14	AR
MAPK14	RALB
MAPK14	NCF2
MAPK14	GNAI2
MAPK14	GNAI3
MAPK14	TRAF2
MAPK14	SRC
MAPK14	EIF4E
MAPK14	SP1
MAPK14	MAP3K7
MAPK14	IL4
MAPK14	TAB2
MAPK14	CEBPB
MAPK14	VEGFA
MAPK14	DDIT3
MAPK14	CXCL8
MAPK14	MYC
MAPK14	ATF6
MAPK14	RELA
MAPK14	AKT1
MAPK14	ESR1
MAPK14	MAPK3
MAPK14	PAK2
MAPK14	STAT3
MAPK14	CDC42
MAPK14	EP300
MAPK14	NCOA3
MAPK14	IL1B
MAPK14	TNF
MAPK14	CASP3
MAPK14	HSPB1
MAPK14	RB1
MAPK14	JUN
MAPK14	TP53
MAPK14	MAP2K6
MAPK14	ATF2
MAPK14	DUSP1
IL4	IFNA1
IL4	IL6R
IL4	ITGAM
IL4	IL3RA
IL4	IL33
IL4	IL3
IL4	IL7
IL4	CD28
IL4	IL9
IL4	STAT3
IL4	ATF2
IL4	CSF2
IL4	IL17A
IL4	PIK3R1
IL4	ANXA1
IL4	PIK3CA
IL4	IL10
IL4	ALOX5
IL4	RELA
IL4	IL12A
IL4	ALOX15
IL4	JAK2
IL4	JUN
IL4	SOCS1
IL4	IL18
IL4	IL1A
IL4	CXCL8
IL4	IL1B
IL4	IL6
IL4	TNF
MLH1	FADD
MLH1	CDKN2A
MLH1	OGG1
MLH1	FANCD2
MLH1	PRKDC
MLH1	NBN
MLH1	ERCC4
MLH1	BRCA2
MLH1	RAD9A
MLH1	TP53
MLH1	ATM
MLH1	BRCA1
MLH1	MSH6
NPRL2	FLCN
NPRL2	SESN1
NPRL2	ATP6V0E2
NPRL2	ATP6V1G1
NPRL2	ATP6V0C
NPRL2	SESN2
NPRL2	ATP6V0E1
NPRL2	ATP6V1E1
NPRL2	ATP6V0B
NPRL2	ATP6V1E2
NPRL2	ATP6V1G2
NPRL2	ATP6V1C2
NPRL2	ATP6V1C1
NPRL2	ATP6V1H
NPRL2	ATP6V1B1
NPRL2	ATP6V1A
NPRL2	ATP6V1B2
NPRL2	ATP6V0D1
NPRL2	ATP6V0D2
NPRL2	RHEB
NPRL2	RPTOR
NPRL2	MTOR
NPRL2	RRAGD
NPRL2	RRAGB
NPRL2	WDR24
NPRL2	RRAGC
NPRL2	RRAGA
NPRL2	DEPDC5
NPRL2	NPRL3
NCK2	PRKACA
NCK2	PRKACG
NCK2	PRKACB
NCK2	IGF1
NCK2	VEGFA
NCK2	INS
NCK2	VLDLR
NCK2	MET
NCK2	LCK
NCK2	SRC
NCK2	CDC42
NCK2	PAK2
NCK2	NCK1
NCK2	EGFR
NCK2	KDR
PROC	SKIL
PROC	SMAD3
PROC	CTNNB1
PROC	CDH1
PROC	ITGAM
PROC	GSK3B
PROC	PF4
PROC	FGB
PROC	FGG
PROC	FGA
PPP3R1	PPP3R2
PPP3R1	SOD1
PPP3R1	GSK3B
PPP3R1	BAD
PPP3R1	NFATC4
PPP3R1	SFN
PPP3R1	PPP2R1A
PPP3R1	CYCS
PPP3R1	YWHAE
PPP3R1	PPP1CA
PPP3R1	PPIA
PPP3R1	PPP3CB
PPP3R1	PPP3CC
PPP3R1	PPP3CA
ATP6V1B1	NPRL3
ATP6V1B1	DEPDC5
ATP6V1B1	FLCN
ATP6V1B1	SESN2
ATP6V1B1	FNIP2
ATP6V1B1	SESN1
ATP6V1B1	WDR24
ATP6V1B1	SH3BP4
ATP6V1B1	ATP6V0E1
ATP6V1B1	ATP6V0E2
ATP6V1B1	ATP6V1B2
ATP6V1B1	ATP6V0B
ATP6V1B1	ATP6V0C
ATP6V1B1	ATP6V0A2
ATP6V1B1	ATP6V0D2
ATP6V1B1	ATP6V1H
ATP6V1B1	ATP6V0D1
ATP6V1B1	ATP6V1G2
ATP6V1B1	ATP6V0A1
ATP6V1B1	ATP6V1G1
ATP6V1B1	ATP6V1C2
ATP6V1B1	ATP6V1A
ATP6V1B1	ATP6V1E2
ATP6V1B1	ATP6V1C1
ATP6V1B1	ATP6V1E1
MSH6	CHEK2
MSH6	BRCA2
MSH6	TP53
MSH6	OGG1
MSH6	PHF21A
MSH6	KDM1A
MSH6	BRCA1
MSH6	PRKDC
MSH6	ATM
MSH6	ERCC4
ENO1	PFKL
ENO1	SRC
ENO1	VDAC1
ENO1	G6PD
ENO1	CAV1
ENO1	IVNS1ABP
TMEM59	ATG16L1
MFN2	TFAM
MFN2	RHOT2
MFN2	ATG5
MFN2	MAP1LC3B
MFN2	PARL
MFN2	MFF
MFN2	OPA1
MFN2	SQSTM1
MFN2	RHOT1
MFN2	UBC
MFN2	UBB
MFN2	VDAC1
MFN2	BCL2L1
MFN2	EIF2AK3
MFN2	DNM1L
MFN2	NLRP3
MFN2	PINK1
DUSP1	JUN
DUSP1	CTNNB1
DUSP1	RB1
DUSP1	PPARA
DUSP1	MAPK9
DUSP1	HSP90AA1
DUSP1	ZFP36
DUSP1	HSPA1A
DUSP1	MAPK8
DUSP1	MAPK3
MAPK8IP1	LRRK2
MAPK8IP1	JUN
MAPK8IP1	MAPK8IP2
MAPK8IP1	MAP3K11
MAPK8IP1	AKT1
MAPK8IP1	MAPK8
MAPK8IP1	MAPK9
TNFSF10	DIABLO
TNFSF10	TNF
TNFSF10	FAS
TNFSF10	PIK3CB
TNFSF10	PIK3R1
TNFSF10	PIK3CA
TNFSF10	IKBKG
TNFSF10	IKBKB
TNFSF10	MAPK3
TNFSF10	CHUK
TNFSF10	DAP3
TNFSF10	BID
TNFSF10	TRAF2
TNFSF10	TRADD
TNFSF10	CASP3
TNFSF10	RIPK1
TNFSF10	CASP10
TNFSF10	CFLAR
TNFSF10	TNFRSF10C
TNFSF10	TNFRSF10D
TNFSF10	CASP8
TNFSF10	FADD
TNFSF10	TNFRSF10B
FLT3	IDH1
FLT3	PIK3R3
FLT3	PIK3CB
FLT3	PIK3CD
FLT3	VEGFA
FLT3	NGF
FLT3	IL3
FLT3	PIK3CA
FLT3	UBB
FLT3	UBC
FLT3	STAT3
FLT3	PIK3R1
FLT3	KRAS
FLT3	HRAS
FLT3	NRAS
FLT3	HSP90AA1
INHBA	INHBB
INHBA	SMAD3
INHBA	ACVR1B
INHBA	ACVR1
LRP1	ALB
LRP1	EGFR
LRP1	ANXA6
LRP1	TIMP3
LRP1	PRNP
LRP1	ITGAV
LRP1	ITGAM
LRP1	MMP9
LRP1	HSP90AA1
LRP1	THBS1
LRP1	HSPA4
LRP1	CALR
LRP1	PLAUR
PLCG1	PIK3CG
PLCG1	MAPK3
PLCG1	IL6R
PLCG1	EEF1A1
PLCG1	PIK3R1
PLCG1	ICAM1
PLCG1	AKT1
PLCG1	NOS3
PLCG1	FAS
PLCG1	HSP90AA1
PLCG1	PIK3CA
PLCG1	PRKCD
PLCG1	P2RY2
PLCG1	AGT
PLCG1	AGTR2
PLCG1	PIP4K2C
PLCG1	GNAI3
PLCG1	CXCL12
PLCG1	EPO
PLCG1	PIP4K2B
PLCG1	RET
PLCG1	GNAI2
PLCG1	PIP4K2A
PLCG1	FGFR3
PLCG1	CD3E
PLCG1	ERBB3
PLCG1	BTK
PLCG1	BDNF
PLCG1	PRKCA
PLCG1	VEGFA
PLCG1	MET
PLCG1	ITPR1
PLCG1	JAK2
PLCG1	ABL1
PLCG1	CDC42
PLCG1	NGF
PLCG1	SRC
PLCG1	LCK
PLCG1	KDR
PLCG1	NTRK1
PLCG1	EGFR
PLCG1	FGFR1
PTGIS	PTGS2
SNAI1	AKT1
SNAI1	JUN
SNAI1	SFN
SNAI1	CTNNB1
SNAI1	SUV39H1
SNAI1	GSK3B
SNAI1	EHMT2
SNAI1	SMAD3
SNAI1	CDH1
SNAI1	TP53
SNAI1	HDAC1
SNAI1	KDM1A
IRF1	MYD88
IRF1	STAT3
IRF1	TERT
IRF1	ATF2
IRF1	HMGB1
IRF1	IRF2
IRF1	HDAC1
IRF1	MDM2
IRF1	HSP90AA1
IRF1	IFI27
IRF1	IFI6
IRF1	OAS1
IRF1	IFNB1
IRF1	RELA
IRF1	JUN
IRF1	EP300
BMP4	SMAD3
BMP4	ACVR1B
BMP4	FGF10
BMP4	MSX1
BMP4	ATF2
BMP4	PPP1CA
BMP4	TAB2
BMP4	XIAP
BMP4	SHH
BMP4	MAP3K7
BMP4	BMP5
BMP4	VEGFA
BMP4	SMAD7
BMP4	GATA4
BMP4	ACVR1
BMP4	NOG
BMP4	BMPR1B
CD70	TNF
CD70	CD27
CAPNS1	CDK5R1
CAPNS1	CDH1
CAPNS1	SRC
CAPNS1	RHOA
CAPNS1	MAPK3
CAPNS1	CAPN1
CAPNS1	CAPN2
NR1D1	EP300
NR1D1	ARNTL
TRAP1	PINK1
TRAP1	CYCS
ATG14	MAP1LC3B
ATG14	EXOC8
ATG14	WIPI1
ATG14	MAP1LC3A
ATG14	ATG3
ATG14	ATG7
ATG14	PRKAA1
ATG14	PRKAA2
ATG14	WIPI2
ATG14	ATG16L1
ATG14	ULK2
ATG14	ATG5
ATG14	ATG12
ATG14	GABARAP
ATG14	GABARAPL1
ATG14	UVRAG
ATG14	AMBRA1
ATG14	ULK1
ATG14	ATG13
ATG14	BECN1
ATG14	PIK3R4
ATG14	PIK3C3
SGPP1	GBA
SGPP1	ACER2
SGPP1	ASAH2
SGPP1	SGMS1
SGPP1	SGPL1
PYCARD	NAIP
PYCARD	IFI16
PYCARD	NLRP2
PYCARD	IKBKG
PYCARD	CASP4
PYCARD	GSDMD
PYCARD	NLRP9
PYCARD	NLRP1
PYCARD	IL18
PYCARD	NLRP6
PYCARD	CASP8
PYCARD	IL1B
PYCARD	NLRC4
PYCARD	CASP5
PYCARD	NLRP3
PYCARD	CASP1
PYCARD	AIM2
TRAF2	PIK3R3
TRAF2	PIK3R1
TRAF2	PIK3CA
TRAF2	PIK3CB
TRAF2	PIK3CD
TRAF2	BTK
TRAF2	LCK
TRAF2	PRKCD
TRAF2	RNF31
TRAF2	CD27
TRAF2	IRAK4
TRAF2	EGFR
TRAF2	IRAK1
TRAF2	RFFL
TRAF2	MADD
TRAF2	UBB
TRAF2	MAP2K6
TRAF2	TAB3
TRAF2	SQSTM1
TRAF2	XIAP
TRAF2	PIDD1
TRAF2	CRADD
TRAF2	DIABLO
TRAF2	BID
TRAF2	IKBKE
TRAF2	CASP10
TRAF2	CASP2
TRAF2	RELA
TRAF2	GSTP1
TRAF2	TNFSF12
TRAF2	UBC
TRAF2	TNFRSF25
TRAF2	MAPK8
TRAF2	CFLAR
TRAF2	CASP3
TRAF2	MAPK9
TRAF2	TNFRSF10B
TRAF2	CAV1
TRAF2	TBK1
TRAF2	CYLD
TRAF2	TNFAIP3
TRAF2	MAP3K14
TRAF2	IKBKG
TRAF2	MAP3K7
TRAF2	TNFRSF12A
TRAF2	IKBKB
TRAF2	FADD
TRAF2	CASP8
TRAF2	TAB2
TRAF2	CHUK
TRAF2	DAB2IP
TRAF2	TNF
TRAF2	TNFRSF1B
TRAF2	TRAF1
TRAF2	RIPK1
TRAF2	BIRC2
TRAF2	ERN1
TRAF2	MAP3K5
TRAF2	BIRC3
TRAF2	TRADD
TICAM1	IFNB1
TICAM1	IRAK2
TICAM1	TIRAP
TICAM1	TRAF1
TICAM1	IKBKE
TICAM1	UBC
TICAM1	UBB
TICAM1	CASP10
TICAM1	MYD88
TICAM1	BIRC3
TICAM1	BIRC2
TICAM1	IRAK4
TICAM1	IRAK1
TICAM1	FADD
TICAM1	CFLAR
TICAM1	CASP8
TICAM1	TBK1
TICAM1	RIPK1
TICAM1	TLR4
TICAM1	TLR3
HSPB1	PRNP
HSPB1	EGFR
HSPB1	SNCA
HSPB1	HSF1
HSPB1	BAG3
HSPB1	UBC
HSPB1	FASLG
HSPB1	FAS
HSPB1	EIF4G1
HSPB1	HSPA4
HSPB1	UBB
HSPB1	ESR1
HSPB1	TP53
HSPB1	HSPA1A
HSPB1	HSP90AA1
HSPB1	CYCS
HSPB1	AKT1
HSPB1	DAXX
SIRT2	FOXO3
SIRT2	HDAC1
SIRT2	EP300
SIRT2	RRP8
SIRT2	NNMT
SIRT2	SUV39H1
SIRT2	HDAC6
SIRT2	FOXO1
BCL2L2	BCL2L10
BCL2L2	APAF1
BCL2L2	BAK1
BCL2L2	TP53
BCL2L2	BBC3
BCL2L2	BID
BCL2L2	BMF
BCL2L2	HRK
BCL2L2	BAD
BCL2L2	MCL1
BCL2L2	BAX
BCL2L2	PMAIP1
BCL2L2	BCL2L11
PARP2	PARP1
PARP2	CASP9
PARP2	CASP3
PARP2	CASP7
PARP2	RNF146
PARP2	POLB
NEDD8	TIMM9
NEDD8	HIF1A
NEDD8	FBXW7
NEDD8	ESR2
NEDD8	IREB2
NEDD8	ESR1
NEDD8	UBB
NEDD8	MDM2
NEDD8	UBC
NEDD8	TP53
NEDD8	CUL4A
NEDD8	CUL5
NEDD8	CUL1
NEDD8	CUL2
NEDD8	CUL3
CDO1	GGCT
CDO1	GCLM
CDO1	GOT1
CDO1	CTH
MKNK2	ATF4
MKNK2	EIF4E
MKNK2	EIF4G1
MKNK2	MAPK3
ALOX12	CYP4F8
ALOX12	ALOX15
ALOX12	ALOX12B
ALOX12	ALOX15B
ALOX12	ALOX5
ALOX12	PTGS2
SNX4	LEPR
SNX4	VPS26A
SNX4	VPS29
SNX4	VPS35
SNX4	SNX5
SNX4	SNX7
SNX4	SNX6
SNX4	STX4
RRM2B	CHEK2
RRM2B	ATM
RRM2B	HDDC3
RRM2B	NME5
RRM2B	RRM2
RRM2B	TP53
RAF1	STK3
RAF1	PLK3
RAF1	PRKACG
RAF1	PRKACB
RAF1	PIK3R3
RAF1	GSK3B
RAF1	BCL2L1
RAF1	AKT3
RAF1	AKT2
RAF1	RELA
RAF1	PRKACA
RAF1	PIK3CD
RAF1	MYC
RAF1	PIK3R1
RAF1	PIK3CB
RAF1	BCL2
RAF1	AGT
RAF1	RHEB
RAF1	PPP2R1B
RAF1	RHOA
RAF1	UBB
RAF1	LMNA
[truncated: 6,405 more rows]
