# Supplementary material for: Crosstalk of cell death pathways unveils an autophagy-related gene AOC3 as a critical prognostic marker in colorectal cancer
Source: Commun Biol. 2024 Mar 9;7:296. doi: 10.1038/s42003-024-05980-6 (PMC10924944; doi:10.1038/s42003-024-05980-6)
Supplement: Supplementary file 5 — Supplementary Data 3 [file 42003_2024_5980_MOESM5_ESM.xlsx]

## Sheet: S5
Supplementary Data 3: Subtype-specific genes
Subtype	Ensembl ID	Symbol ID
CDN1	ENSG00000266967	AARSD1
CDN1	ENSG00000114786	ABHD14A-ACY1
CDN1	ENSG00000160323	ADAMTS13
CDN1	ENSG00000189007	ADAT2
CDN1	ENSG00000203876	ADD3-AS1
CDN1	ENSG00000081051	AFP
CDN1	ENSG00000204149	AGAP6
CDN1	ENSG00000173209	AHSA2P
CDN1	ENSG00000163631	ALB
CDN1	ENSG00000239382	ALKBH6
CDN1	ENSG00000163126	ANKRD23
CDN1	ENSG00000185101	ANO9
CDN1	ENSG00000236017	ASMTL-AS1
CDN1	ENSG00000137343	ATAT1
CDN1	ENSG00000261286	ATP2C2-AS1
CDN1	ENSG00000278768	BACE1-AS
CDN1	ENSG00000279897	BIRC6-AS2
CDN1	ENSG00000198590	C3orf35
CDN1	ENSG00000260942	CAPN10-DT
CDN1	ENSG00000166762	CATSPER2
CDN1	ENSG00000175455	CCDC14
CDN1	ENSG00000144395	CCDC150
CDN1	ENSG00000221978	CCNL2
CDN1	ENSG00000185324	CDK10
CDN1	ENSG00000108465	CDK5RAP3
CDN1	ENSG00000176563	CNTD1
CDN1	ENSG00000178773	CPNE7
CDN1	ENSG00000213139	CRYGS
CDN1	ENSG00000139631	CSAD
CDN1	ENSG00000280927	CTBP1-AS
CDN1	ENSG00000205702	CYP2D7
CDN1	ENSG00000226450	CYP2D8P
CDN1	ENSG00000180902	D2HGDH
CDN1	ENSG00000035664	DAPK2
CDN1	ENSG00000185163	DDX51
CDN1	ENSG00000134815	DHX34
CDN1	ENSG00000169718	DUS1L
CDN1	ENSG00000184786	DYNLT2
CDN1	ENSG00000121310	ECHDC2
CDN1	ENSG00000241404	EGFL8
CDN1	ENSG00000237977	EIF4HP2
CDN1	ENSG00000167280	ENGASE
CDN1	ENSG00000213590	/
CDN1	ENSG00000227719	/
CDN1	ENSG00000228302	/
CDN1	ENSG00000229180	/
CDN1	ENSG00000231359	/
CDN1	ENSG00000231748	/
CDN1	ENSG00000232874	/
CDN1	ENSG00000234072	/
CDN1	ENSG00000235052	/
CDN1	ENSG00000236015	/
CDN1	ENSG00000239415	/
CDN1	ENSG00000240291	/
CDN1	ENSG00000240399	/
CDN1	ENSG00000244151	/
CDN1	ENSG00000244701	/
CDN1	ENSG00000245970	/
CDN1	ENSG00000250286	/
CDN1	ENSG00000250318	/
CDN1	ENSG00000254111	/
CDN1	ENSG00000255182	/
CDN1	ENSG00000259015	/
CDN1	ENSG00000260196	/
CDN1	ENSG00000260257	/
CDN1	ENSG00000260261	/
CDN1	ENSG00000260418	/
CDN1	ENSG00000263126	/
CDN1	ENSG00000263731	/
CDN1	ENSG00000264112	/
CDN1	ENSG00000264548	/
CDN1	ENSG00000264577	/
CDN1	ENSG00000265791	/
CDN1	ENSG00000267049	/
CDN1	ENSG00000267082	/
CDN1	ENSG00000267344	/
CDN1	ENSG00000267838	/
CDN1	ENSG00000267934	/
CDN1	ENSG00000267940	/
CDN1	ENSG00000268189	/
CDN1	ENSG00000269867	/
CDN1	ENSG00000270130	/
CDN1	ENSG00000270605	/
CDN1	ENSG00000270804	/
CDN1	ENSG00000270933	/
CDN1	ENSG00000271789	/
CDN1	ENSG00000271833	/
CDN1	ENSG00000271870	/
CDN1	ENSG00000271971	/
CDN1	ENSG00000272141	/
CDN1	ENSG00000272356	/
CDN1	ENSG00000272510	/
CDN1	ENSG00000272599	/
CDN1	ENSG00000272720	/
CDN1	ENSG00000272807	/
CDN1	ENSG00000272905	/
CDN1	ENSG00000272945	/
CDN1	ENSG00000273066	/
CDN1	ENSG00000273162	/
CDN1	ENSG00000273373	/
CDN1	ENSG00000273437	/
CDN1	ENSG00000273449	/
CDN1	ENSG00000275413	/
CDN1	ENSG00000276148	/
CDN1	ENSG00000276250	/
CDN1	ENSG00000277218	/
CDN1	ENSG00000277692	/
CDN1	ENSG00000277715	/
CDN1	ENSG00000278876	/
CDN1	ENSG00000278909	/
CDN1	ENSG00000279265	/
CDN1	ENSG00000279382	/
CDN1	ENSG00000279605	/
CDN1	ENSG00000280099	/
CDN1	ENSG00000280420	/
CDN1	ENSG00000238105	GOLGA2P5
CDN1	ENSG00000178623	GPR35
CDN1	ENSG00000117262	GPR89A
CDN1	ENSG00000272556	GTF2IP13
CDN1	ENSG00000272645	GTF2IP20
CDN1	ENSG00000102878	HSF4
CDN1	ENSG00000125968	ID1
CDN1	ENSG00000203588	IGBP1-AS1
CDN1	ENSG00000224728	IMPDH1P8
CDN1	ENSG00000108773	KAT2A
CDN1	ENSG00000167702	KIFC2
CDN1	ENSG00000104731	KLHDC4
CDN1	ENSG00000205869	KRTAP5-1
CDN1	ENSG00000184925	LCN12
CDN1	ENSG00000226696	LENG8-AS1
CDN1	ENSG00000226179	LINC00685
CDN1	ENSG00000228393	LINC01004
CDN1	ENSG00000281404	LINC01176
CDN1	ENSG00000260924	LINC01311
CDN1	ENSG00000261326	LINC01355
CDN1	ENSG00000273142	LINC02604
CDN1	ENSG00000241288	LINC02614
CDN1	ENSG00000251432	LINC02615
CDN1	ENSG00000128534	LSM8
CDN1	ENSG00000243368	MCCC1-AS1
CDN1	ENSG00000172878	METAP1D
CDN1	ENSG00000232442	MHENCR
CDN1	ENSG00000215417	MIR17HG
CDN1	ENSG00000229719	MIR194-2HG
CDN1	ENSG00000257084	MIR200CHG
CDN1	ENSG00000252583	MIR514B
CDN1	ENSG00000207923	MIR559
CDN1	ENSG00000204410	MSH5
CDN1	ENSG00000255152	MSH5-SAPCD1
CDN1	ENSG00000198712	MT-CO2
CDN1	ENSG00000198763	MT-ND2
CDN1	ENSG00000198886	MT-ND4
CDN1	ENSG00000248527	MTATP6P1
CDN1	ENSG00000262902	MTCO1P40
CDN1	ENSG00000188599	NPIPP1
CDN1	ENSG00000148200	NR6A1
CDN1	ENSG00000223705	NSUN5P1
CDN1	ENSG00000106133	NSUN5P2
CDN1	ENSG00000101104	PABPC1L
CDN1	ENSG00000244119	PDCL3P4
CDN1	ENSG00000121716	PILRB
CDN1	ENSG00000182873	PRKCZ-AS1
CDN1	ENSG00000213339	QTRT1
CDN1	ENSG00000252743	RNU6-850P
CDN1	ENSG00000225855	RUSC1-AS1
CDN1	ENSG00000228727	SAPCD1
CDN1	ENSG00000257596	SCAT2
CDN1	ENSG00000127922	SEM1
CDN1	ENSG00000153291	SLC25A27
CDN1	ENSG00000152117	SMPD4BP
CDN1	ENSG00000255717	SNHG1
CDN1	ENSG00000197989	SNHG12
CDN1	ENSG00000232956	SNHG15
CDN1	ENSG00000234912	SNHG20
CDN1	ENSG00000200534	SNORA33
CDN1	ENSG00000221500	SNORD100
CDN1	ENSG00000199753	SNORD104
CDN1	ENSG00000272034	SNORD14A
CDN1	ENSG00000207445	SNORD15B
CDN1	ENSG00000222345	SNORD19C
CDN1	ENSG00000221539	SNORD99
CDN1	ENSG00000204991	SPIRE2
CDN1	ENSG00000247595	SPTY2D1OS
CDN1	ENSG00000242294	STAG3L5P
CDN1	ENSG00000272752	STAG3L5P-PVRIG2P-PILRB
CDN1	ENSG00000256690	STX5-DT
CDN1	ENSG00000264538	SUZ12P1
CDN1	ENSG00000127364	TAS2R4
CDN1	ENSG00000127366	TAS2R5
CDN1	ENSG00000206573	THUMPD3-AS1
CDN1	ENSG00000164855	TMEM184A
CDN1	ENSG00000104907	TRMT1
CDN1	ENSG00000154743	TSEN2
CDN1	ENSG00000214021	TTLL3
CDN1	ENSG00000184465	WDR27
CDN1	ENSG00000274925	ZKSCAN2-DT
CDN1	ENSG00000197961	ZNF121
CDN1	ENSG00000171163	ZNF692
CDN1	ENSG00000133624	ZNF767P
CDN1	ENSG00000198556	ZNF789
CDN2	ENSG00000158201	ABHD3
CDN2	ENSG00000129048	ACKR4
CDN2	ENSG00000101544	ADNP2
CDN2	ENSG00000152056	AP1S3
CDN2	ENSG00000221963	APOL6
CDN2	ENSG00000029153	ARNTL2
CDN2	ENSG00000128203	ASPHD2
CDN2	ENSG00000166710	B2M
CDN2	ENSG00000142867	BCL10
CDN2	ENSG00000140379	BCL2A1
CDN2	ENSG00000023445	BIRC3
CDN2	ENSG00000184992	BRI3BP
CDN2	ENSG00000026950	BTN3A1
CDN2	ENSG00000152242	C18orf25
CDN2	ENSG00000111530	CAND1
CDN2	ENSG00000137752	CASP1
CDN2	ENSG00000003400	CASP10
CDN2	ENSG00000165806	CASP7
CDN2	ENSG00000166510	CCDC68
CDN2	ENSG00000277632	CCL3
CDN2	ENSG00000275302	CCL4
CDN2	ENSG00000276070	CCL4L2
CDN2	ENSG00000154429	CCSAP
CDN2	ENSG00000116824	CD2
CDN2	ENSG00000150637	CD226
CDN2	ENSG00000120217	CD274
CDN2	ENSG00000160654	CD3G
CDN2	ENSG00000110848	CD69
CDN2	ENSG00000121594	CD80
CDN2	ENSG00000114013	CD86
CDN2	ENSG00000153283	CD96
CDN2	ENSG00000158985	CDC42SE2
CDN2	ENSG00000163814	CDCP1
CDN2	ENSG00000170956	CEACAM3
CDN2	ENSG00000138180	CEP55
CDN2	ENSG00000101624	CEP76
CDN2	ENSG00000143942	CHAC2
CDN2	ENSG00000213341	CHUK
CDN2	ENSG00000179583	CIITA
CDN2	ENSG00000166523	CLEC4E
CDN2	ENSG00000172243	CLEC7A
CDN2	ENSG00000113282	CLINT1
CDN2	ENSG00000169245	CXCL10
CDN2	ENSG00000169248	CXCL11
CDN2	ENSG00000156234	CXCL13
CDN2	ENSG00000163735	CXCL5
CDN2	ENSG00000169429	CXCL8
CDN2	ENSG00000138755	CXCL9
CDN2	ENSG00000172215	CXCR6
CDN2	ENSG00000165168	CYBB
CDN2	ENSG00000070190	DAPP1
CDN2	ENSG00000137628	DDX60
CDN2	ENSG00000024526	DEPDC1
CDN2	ENSG00000169570	DTWD2
CDN2	ENSG00000163840	DTX3L
CDN2	ENSG00000134109	EDEM1
CDN2	ENSG00000163412	EIF4E3
CDN2	ENSG00000104626	ERI1
CDN2	ENSG00000185862	EVI2B
CDN2	ENSG00000177150	FAM210A
CDN2	ENSG00000026103	FAS
CDN2	ENSG00000117560	FASLG
CDN2	ENSG00000143226	FCGR2A
CDN2	ENSG00000162747	FCGR3B
CDN2	ENSG00000066926	FECH
CDN2	ENSG00000171049	FPR2
CDN2	ENSG00000082074	FYB1
CDN2	ENSG00000141429	GALNT1
CDN2	ENSG00000117228	GBP1
CDN2	ENSG00000162654	GBP4
CDN2	ENSG00000154451	GBP5
CDN2	ENSG00000174946	GPR171
CDN2	ENSG00000198785	GRIN3A
CDN2	ENSG00000073605	GSDMB
CDN2	ENSG00000100744	GSKIP
CDN2	ENSG00000145649	GZMA
CDN2	ENSG00000100644	HIF1A
CDN2	ENSG00000242574	HLA-DMB
CDN2	ENSG00000204287	HLA-DRA
CDN2	ENSG00000173083	HPSE
CDN2	ENSG00000163600	ICOS
CDN2	ENSG00000131203	IDO1
CDN2	ENSG00000134049	IER3IP1
CDN2	ENSG00000119917	IFIT3
CDN2	ENSG00000152778	IFIT5
CDN2	ENSG00000111537	IFNG
CDN2	ENSG00000027697	IFNGR1
CDN2	ENSG00000166130	IKBIP
CDN2	ENSG00000164136	IL15
CDN2	ENSG00000115607	IL18RAP
CDN2	ENSG00000125538	IL1B
CDN2	ENSG00000136689	IL1RN
CDN2	ENSG00000134460	IL2RA
CDN2	ENSG00000100385	IL2RB
CDN2	ENSG00000125347	IRF1
CDN2	ENSG00000096968	JAK2
CDN2	ENSG00000104756	KCTD9
CDN2	ENSG00000138160	KIF11
CDN2	ENSG00000189013	KIR2DL4
CDN2	ENSG00000134539	KLRD1
CDN2	ENSG00000115919	KYNU
CDN2	ENSG00000002549	LAP3
CDN2	ENSG00000043462	LCP2
CDN2	ENSG00000235576	LINC01871
CDN2	ENSG00000256039	LINC02446
CDN2	ENSG00000261618	LINC02605
CDN2	ENSG00000254087	LYN
CDN2	ENSG00000169032	MAP2K1
CDN2	ENSG00000065559	MAP2K4
CDN2	ENSG00000156026	MCU
CDN2	ENSG00000005059	MCUB
CDN2	ENSG00000082212	ME2
CDN2	ENSG00000103313	MEFV
CDN2	ENSG00000101574	METTL4
CDN2	ENSG00000196611	MMP1
CDN2	ENSG00000262406	MMP12
CDN2	ENSG00000075643	MOCOS
CDN2	ENSG00000059728	MXD1
CDN2	ENSG00000134265	NAPG
CDN2	ENSG00000178127	NDUFV2
CDN2	ENSG00000144802	NFKBIZ
CDN2	ENSG00000123609	NMI
CDN2	ENSG00000111335	OAS2
CDN2	ENSG00000173193	PARP14
CDN2	ENSG00000138496	PARP9
CDN2	ENSG00000197646	PDCD1LG2
CDN2	ENSG00000171314	PGAM1
CDN2	ENSG00000155629	PIK3AP1
CDN2	ENSG00000057294	PKP2
CDN2	ENSG00000133321	PLAAT4
CDN2	ENSG00000115956	PLEK
CDN2	ENSG00000115762	PLEKHB2
CDN2	ENSG00000057657	PRDM1
CDN2	ENSG00000163421	PROK2
CDN2	ENSG00000169403	PTAFR
CDN2	ENSG00000073756	PTGS2
CDN2	ENSG00000134242	PTPN22
CDN2	ENSG00000081237	PTPRC
CDN2	ENSG00000041353	RAB27B
CDN2	ENSG00000127314	RAP1B
CDN2	ENSG00000172575	RASGRP1
CDN2	ENSG00000101773	RBBP8
CDN2	ENSG00000168421	RHOH
CDN2	ENSG00000101782	RIOK3
CDN2	ENSG00000141452	RMC1
CDN2	ENSG00000134758	RNF138
CDN2	ENSG00000143546	S100A8
CDN2	ENSG00000205413	SAMD9
CDN2	ENSG00000177409	SAMD9L
CDN2	ENSG00000155307	SAMSN1
CDN2	ENSG00000113615	SEC24A
CDN2	ENSG00000021355	SERPINB1
CDN2	ENSG00000166401	SERPINB8
CDN2	ENSG00000164466	SFXN1
CDN2	ENSG00000198964	SGMS1
CDN2	ENSG00000164023	SGMS2
CDN2	ENSG00000163082	SGPP2
CDN2	ENSG00000183918	SH2D1A
CDN2	ENSG00000154839	SKA1
CDN2	ENSG00000101082	SLA2
CDN2	ENSG00000227243	SLAMF6P1
CDN2	ENSG00000026751	SLAMF7
CDN2	ENSG00000162695	SLC30A7
CDN2	ENSG00000101596	SMCHD1
CDN2	ENSG00000170677	SOCS6
CDN2	ENSG00000112096	SOD2
CDN2	ENSG00000122862	SRGN
CDN2	ENSG00000115415	STAT1
CDN2	ENSG00000138378	STAT4
CDN2	ENSG00000123473	STIL
CDN2	ENSG00000081320	STK17B
CDN2	ENSG00000101846	STS
CDN2	ENSG00000164691	TAGAP
CDN2	ENSG00000165929	TC2N
CDN2	ENSG00000112773	TENT5A
CDN2	ENSG00000172673	THEMIS
CDN2	ENSG00000145365	TIFA
CDN2	ENSG00000181847	TIGIT
CDN2	ENSG00000075336	TIMM21
CDN2	ENSG00000101916	TLR8
CDN2	ENSG00000134970	TMED7
CDN2	ENSG00000145779	TNFAIP8
CDN2	ENSG00000049249	TNFRSF9
CDN2	ENSG00000050730	TNIP3
CDN2	ENSG00000163519	TRAT1
CDN2	ENSG00000211689	TRGC1
CDN2	ENSG00000227191	TRGC2
CDN2	ENSG00000185880	TRIM69
CDN2	ENSG00000154127	UBASH3B
CDN2	ENSG00000101557	USP14
CDN2	ENSG00000184979	USP18
CDN2	ENSG00000101558	VAPA
CDN2	ENSG00000112303	VNN2
CDN2	ENSG00000119541	VPS4B
CDN2	ENSG00000140105	WARS1
CDN2	ENSG00000092470	WDR76
CDN2	ENSG00000176105	YES1
CDN2	ENSG00000145817	YIPF5
CDN2	ENSG00000172466	ZNF24
CDN2	ENSG00000174442	ZWILCH
CDN3	ENSG00000101473	ACOT8
CDN3	ENSG00000213638	ADAT3
CDN3	ENSG00000173137	ADCK5
CDN3	ENSG00000172482	AGXT
CDN3	ENSG00000101444	AHCY
CDN3	ENSG00000214160	ALG3
CDN3	ENSG00000125652	ALKBH7
CDN3	ENSG00000141552	ANAPC11
CDN3	ENSG00000197070	ARRDC1
CDN3	ENSG00000196372	ASB13
CDN3	ENSG00000183734	ASCL2
CDN3	ENSG00000171159	BBLN
CDN3	ENSG00000099385	BCL7C
CDN3	ENSG00000015475	BID
CDN3	ENSG00000174109	C16orf91
CDN3	ENSG00000225556	C2CD4D
CDN3	ENSG00000243449	C4orf48
CDN3	ENSG00000213563	C8orf82
CDN3	ENSG00000134905	CARS2
CDN3	ENSG00000125611	CHCHD5
CDN3	ENSG00000166595	CIAO2B
CDN3	ENSG00000165215	CLDN3
CDN3	ENSG00000165644	COMTD1
CDN3	ENSG00000131143	COX4I1
CDN3	ENSG00000135940	COX5B
CDN3	ENSG00000214078	CPNE1
CDN3	ENSG00000165475	CRYL1
CDN3	ENSG00000101439	CST3
CDN3	ENSG00000142544	CTU1
CDN3	ENSG00000112514	CUTA
CDN3	ENSG00000179091	CYC1
CDN3	ENSG00000137100	DCTN3
CDN3	ENSG00000169738	DCXR
CDN3	ENSG00000242612	DECR2
CDN3	ENSG00000169084	DHRSX
CDN3	ENSG00000137038	DMAC1
CDN3	ENSG00000015413	DPEP1
CDN3	ENSG00000179085	DPM3
CDN3	ENSG00000158716	DUSP23
CDN3	ENSG00000125971	DYNLRB1
CDN3	ENSG00000242372	EIF6
CDN3	ENSG00000103363	ELOB
CDN3	ENSG00000167136	ENDOG
CDN3	ENSG00000213315	/
CDN3	ENSG00000220472	/
CDN3	ENSG00000225616	/
CDN3	ENSG00000227304	/
CDN3	ENSG00000232176	/
CDN3	ENSG00000234115	/
CDN3	ENSG00000236935	/
CDN3	ENSG00000240950	/
CDN3	ENSG00000240975	/
CDN3	ENSG00000242411	/
CDN3	ENSG00000244239	/
CDN3	ENSG00000258734	/
CDN3	ENSG00000267077	/
CDN3	ENSG00000275964	/
CDN3	ENSG00000278291	/
CDN3	ENSG00000197586	ENTPD6
CDN3	ENSG00000125991	ERGIC3
CDN3	ENSG00000187017	ESPN
CDN3	ENSG00000178896	EXOSC4
CDN3	ENSG00000077348	EXOSC5
CDN3	ENSG00000117480	FAAH
CDN3	ENSG00000235297	FAUP1
CDN3	ENSG00000104870	FCGRT
CDN3	ENSG00000214253	FIS1
CDN3	ENSG00000127554	GFER
CDN3	ENSG00000169562	GJB1
CDN3	ENSG00000168237	GLYCTK
CDN3	ENSG00000101850	GPR143
CDN3	ENSG00000100983	GSS
CDN3	ENSG00000167733	HSD11B1L
CDN3	ENSG00000072506	HSD17B10
CDN3	ENSG00000068001	HYAL2
CDN3	ENSG00000067829	IDH3G
CDN3	ENSG00000163501	IHH
CDN3	ENSG00000185133	INPP5J
CDN3	ENSG00000137171	KLC4
CDN3	ENSG00000196976	LAGE3
CDN3	ENSG00000188186	LAMTOR4
CDN3	ENSG00000260704	LINC00543
CDN3	ENSG00000229891	LINC01315
CDN3	ENSG00000257556	LINC02298
CDN3	ENSG00000130332	LSM7
CDN3	ENSG00000101460	MAP1LC3A
CDN3	ENSG00000102882	MAPK3
CDN3	ENSG00000172366	MCRIP2
CDN3	ENSG00000130731	METTL26
CDN3	ENSG00000161013	MGAT4B
CDN3	ENSG00000174917	MICOS13
CDN3	ENSG00000167965	MLST8
CDN3	ENSG00000124217	MOCS3
CDN3	ENSG00000106330	MOSPD3
CDN3	ENSG00000103152	MPG
CDN3	ENSG00000128309	MPST
CDN3	ENSG00000173141	MRPL57
CDN3	ENSG00000074071	MRPS34
CDN3	ENSG00000175701	MTLN
CDN3	ENSG00000180209	MYLPF
CDN3	ENSG00000270170	NCBP2AS2
CDN3	ENSG00000170906	NDUFA3
CDN3	ENSG00000140990	NDUFB10
CDN3	ENSG00000099795	NDUFB7
CDN3	ENSG00000125967	NECAB3
CDN3	ENSG00000179846	NKPD1
CDN3	ENSG00000142546	NOSIP
CDN3	ENSG00000114388	NPRL2
CDN3	ENSG00000160113	NR2F6
CDN3	ENSG00000169189	NSMCE1
CDN3	ENSG00000065057	NTHL1
CDN3	ENSG00000095906	NUBP2
CDN3	ENSG00000183828	NUDT14
CDN3	ENSG00000168101	NUDT16L1
CDN3	ENSG00000204237	OXLD1
CDN3	ENSG00000079462	PAFAH1B3
CDN3	ENSG00000162396	PARS2
CDN3	ENSG00000102109	PCSK1N
CDN3	ENSG00000258429	PDF
CDN3	ENSG00000088356	PDRG1
CDN3	ENSG00000121680	PEX16
CDN3	ENSG00000129925	PGAP6
CDN3	ENSG00000130313	PGLS
CDN3	ENSG00000124155	PIGT
CDN3	ENSG00000104886	PLEKHJ1
CDN3	ENSG00000248817	PMPCAP1
CDN3	ENSG00000125534	PPDPF
CDN3	ENSG00000167641	PPP1R14A
CDN3	ENSG00000213082	PPP1R14BP2
CDN3	ENSG00000160972	PPP1R16A
CDN3	ENSG00000102103	PQBP1
CDN3	ENSG00000126432	PRDX5
CDN3	ENSG00000132600	PRMT7
CDN3	ENSG00000101182	PSMA7
CDN3	ENSG00000160951	PTGER1
CDN3	ENSG00000101417	PXMP4
CDN3	ENSG00000103485	QPRT
CDN3	ENSG00000101084	RAB5IF
CDN3	ENSG00000125970	RALY
CDN3	ENSG00000103269	RHBDL1
CDN3	ENSG00000125995	ROMO1
CDN3	ENSG00000167526	RPL13
CDN3	ENSG00000215030	RPL13P12
CDN3	ENSG00000213820	RPL13P2
CDN3	ENSG00000063177	RPL18
CDN3	ENSG00000176343	RPL37AP8
CDN3	ENSG00000164967	RPP25L
CDN3	ENSG00000213950	RPS10P2
CDN3	ENSG00000171858	RPS21
CDN3	ENSG00000226948	RPS4XP2
CDN3	ENSG00000214541	RPS4XP3
CDN3	ENSG00000083845	RPS5
CDN3	ENSG00000240616	RPS6P25
CDN3	ENSG00000213269	RPS6P26
CDN3	ENSG00000007376	RPUSD1
CDN3	ENSG00000173080	RXFP4
CDN3	ENSG00000171222	SCAND1
CDN3	ENSG00000114650	SCAP
CDN3	ENSG00000205138	SDHAF1
CDN3	ENSG00000105251	SHD
CDN3	ENSG00000158296	SLC13A3
CDN3	ENSG00000162383	SLC1A7
CDN3	ENSG00000147804	SLC39A4
CDN3	ENSG00000139540	SLC39A5
CDN3	ENSG00000185803	SLC52A2
CDN3	ENSG00000267795	SMIM22
CDN3	ENSG00000174365	SNHG11
CDN3	ENSG00000186787	SPIN2B
CDN3	ENSG00000130511	SSBP4
CDN3	ENSG00000176101	SSNA1
CDN3	ENSG00000214530	STARD10
CDN3	ENSG00000166337	TAF10
CDN3	ENSG00000105254	TBCB
CDN3	ENSG00000167800	TBX10
CDN3	ENSG00000180176	TH
CDN3	ENSG00000126768	TIMM17B
CDN3	ENSG00000065717	TLE2
CDN3	ENSG00000130748	TMEM160
CDN3	ENSG00000002933	TMEM176A
CDN3	ENSG00000177854	TMEM187
CDN3	ENSG00000233493	TMEM238
CDN3	ENSG00000126106	TMEM53
CDN3	ENSG00000116857	TMEM9
CDN3	ENSG00000101470	TNNC2
CDN3	ENSG00000176058	TPRN
CDN3	ENSG00000234782	TPT1P9
CDN3	ENSG00000167515	TRAPPC2L
CDN3	ENSG00000007255	TRAPPC6A
CDN3	ENSG00000214796	TUBA5P
CDN3	ENSG00000198276	UCKL1
CDN3	ENSG00000167118	URM1
CDN3	ENSG00000149823	VPS51
CDN3	ENSG00000101940	WDR13
CDN3	ENSG00000182223	ZAR1
CDN3	ENSG00000198816	ZNF358
CDN3	ENSG00000133250	ZNF414
CDN3	ENSG00000171443	ZNF524
CDN3	ENSG00000179965	ZNF771
CDN3	ENSG00000132801	ZSWIM3
CDN4	ENSG00000175899	A2M
CDN4	ENSG00000154262	ABCA6
CDN4	ENSG00000069431	ABCC9
CDN4	ENSG00000107796	ACTA2
CDN4	ENSG00000078549	ADCYAP1R1
CDN4	ENSG00000131016	AKAP12
CDN4	ENSG00000117020	AKT3
CDN4	ENSG00000166025	AMOTL1
CDN4	ENSG00000116194	ANGPTL1
CDN4	ENSG00000145362	ANK2
CDN4	ENSG00000131471	AOC3
CDN4	ENSG00000137727	ARHGAP20
CDN4	ENSG00000240771	ARHGEF25
CDN4	ENSG00000058668	ATP2B4
CDN4	ENSG00000143515	ATP8B2
CDN4	ENSG00000112182	BACH2
CDN4	ENSG00000176788	BASP1
CDN4	ENSG00000114200	BCHE
CDN4	ENSG00000151917	BEND6
CDN4	ENSG00000132840	BHMT2
CDN4	ENSG00000173068	BNC2
CDN4	ENSG00000144857	BOC
CDN4	ENSG00000227051	C14orf132
CDN4	ENSG00000159403	C1R
CDN4	ENSG00000182326	C1S
CDN4	ENSG00000153956	CACNA2D1
CDN4	ENSG00000162706	CADM3
CDN4	ENSG00000122786	CALD1
CDN4	ENSG00000177469	CAVIN1
CDN4	ENSG00000183287	CCBE1
CDN4	ENSG00000091986	CCDC80
CDN4	ENSG00000118523	CCN2
CDN4	ENSG00000058091	CDK14
CDN4	ENSG00000129596	CDO1
CDN4	ENSG00000000971	CFH
CDN4	ENSG00000138615	CILP
CDN4	ENSG00000013297	CLDN11
CDN4	ENSG00000105270	CLIP3
CDN4	ENSG00000115295	CLIP4
CDN4	ENSG00000166250	CLMP
CDN4	ENSG00000018236	CNTN1
CDN4	ENSG00000158270	COLEC12
CDN4	ENSG00000214575	CPEB1
CDN4	ENSG00000103196	CRISPLD2
CDN4	ENSG00000109846	CRYAB
CDN4	ENSG00000138061	CYP1B1
CDN4	ENSG00000197872	CYRIA
CDN4	ENSG00000133083	DCLK1
CDN4	ENSG00000162733	DDR2
CDN4	ENSG00000088854	DNAAF9
CDN4	ENSG00000137094	DNAJB5
CDN4	ENSG00000113657	DPYSL3
CDN4	ENSG00000134874	DZIP1
CDN4	ENSG00000108001	EBF3
CDN4	ENSG00000115380	EFEMP1
CDN4	ENSG00000024422	EHD2
CDN4	ENSG00000111145	ELK3
CDN4	ENSG00000118402	ELOVL4
CDN4	ENSG00000212978	/
CDN4	ENSG00000072840	EVC
CDN4	ENSG00000173040	EVC2
CDN4	ENSG00000169122	FAM110B
CDN4	ENSG00000140092	FBLN5
CDN4	ENSG00000183580	FBXL7
CDN4	ENSG00000073712	FERMT2
CDN4	ENSG00000113578	FGF1
CDN4	ENSG00000140285	FGF7
CDN4	ENSG00000077782	FGFR1
CDN4	ENSG00000118407	FILIP1
CDN4	ENSG00000185070	FLRT2
CDN4	ENSG00000164694	FNDC1
CDN4	ENSG00000139926	FRMD6
CDN4	ENSG00000137726	FXYD6
CDN4	ENSG00000172020	GAP43
CDN4	ENSG00000180447	GAS1
CDN4	ENSG00000226237	GAS1RR
CDN4	ENSG00000131459	GFPT2
CDN4	ENSG00000106571	GLI3
CDN4	ENSG00000126603	GLIS2
CDN4	ENSG00000114450	GNB4
CDN4	ENSG00000166923	GREM1
CDN4	ENSG00000136732	GYPC
CDN4	ENSG00000237125	HAND2-AS1
CDN4	ENSG00000173706	HEG1
CDN4	ENSG00000152137	HSPB8
CDN4	ENSG00000115461	IGFBP5
CDN4	ENSG00000115594	IL1R1
CDN4	ENSG00000154721	JAM2
CDN4	ENSG00000166086	JAM3
CDN4	ENSG00000153814	JAZF1
CDN4	ENSG00000165757	JCAD
CDN4	ENSG00000092051	JPH4
CDN4	ENSG00000152049	KCNE4
CDN4	ENSG00000102271	KLHL4
CDN4	ENSG00000204381	LAYN
CDN4	ENSG00000183722	LHFPL6
CDN4	ENSG00000233117	LINC00702
CDN4	ENSG00000250742	LINC02381
CDN4	ENSG00000271601	LIX1L
CDN4	ENSG00000163431	LMOD1
CDN4	ENSG00000130224	LRCH2
CDN4	ENSG00000148948	LRRC4C
CDN4	ENSG00000178573	MAF
CDN4	ENSG00000234456	MAGI2-AS3
CDN4	ENSG00000166963	MAP1A
CDN4	ENSG00000131711	MAP1B
CDN4	ENSG00000171533	MAP6
CDN4	ENSG00000143995	MEIS1
CDN4	ENSG00000106511	MEOX2
CDN4	ENSG00000197614	MFAP5
CDN4	ENSG00000111341	MGP
CDN4	ENSG00000255248	MIR100HG
CDN4	ENSG00000187098	MITF
CDN4	ENSG00000107186	MPDZ
CDN4	ENSG00000158186	MRAS
CDN4	ENSG00000147065	MSN
CDN4	ENSG00000174099	MSRB3
CDN4	ENSG00000065534	MYLK
CDN4	ENSG00000197535	MYO5A
CDN4	ENSG00000186310	NAP1L3
CDN4	ENSG00000123119	NECAB1
CDN4	ENSG00000100285	NEFH
CDN4	ENSG00000050030	NEXMIF
CDN4	ENSG00000162614	NEXN
CDN4	ENSG00000135842	NIBAN1
CDN4	ENSG00000189134	NKAPL
CDN4	ENSG00000113580	NR3C1
CDN4	ENSG00000099250	NRP1
CDN4	ENSG00000118257	NRP2
CDN4	ENSG00000145623	OSMR
CDN4	ENSG00000254535	PABPC4L
CDN4	ENSG00000174740	PABPC5
CDN4	ENSG00000129116	PALLD
CDN4	ENSG00000099260	PALMD
CDN4	ENSG00000184226	PCDH9
CDN4	ENSG00000115252	PDE1A
CDN4	ENSG00000154553	PDLIM3
CDN4	ENSG00000198300	PEG3
CDN4	ENSG00000082175	PGR
CDN4	ENSG00000144824	PHLDB2
CDN4	ENSG00000118762	PKD2
CDN4	ENSG00000165495	PKNOX2
CDN4	ENSG00000023902	PLEKHO1
CDN4	ENSG00000198523	PLN
CDN4	ENSG00000120594	PLXDC2
CDN4	ENSG00000109099	PMP22
CDN4	ENSG00000146112	PPP1R18
CDN4	ENSG00000156475	PPP2R2B
CDN4	ENSG00000188783	PRELP
CDN4	ENSG00000139174	PRICKLE1
CDN4	ENSG00000124212	PTGIS
CDN4	ENSG00000173482	PTPRM
CDN4	ENSG00000112531	QKI
CDN4	ENSG00000144642	RBMS3
CDN4	ENSG00000126785	RHOJ
CDN4	ENSG00000170153	RNF150
CDN4	ENSG00000164197	RNF180
CDN4	ENSG00000146374	RSPO3
CDN4	ENSG00000242732	RTL5
CDN4	ENSG00000170989	S1PR1
CDN4	ENSG00000149131	SERPING1
CDN4	ENSG00000181804	SLC9A9
CDN4	ENSG00000145147	SLIT2
CDN4	ENSG00000184347	SLIT3
CDN4	ENSG00000152583	SPARCL1
CDN4	ENSG00000133104	SPART
CDN4	ENSG00000152377	SPOCK1
CDN4	ENSG00000123096	SSPN
CDN4	ENSG00000243244	STON1
CDN4	ENSG00000137573	SULF1
CDN4	ENSG00000185518	SV2B
CDN4	ENSG00000162520	SYNC
CDN4	ENSG00000131018	SYNE1
CDN4	ENSG00000132718	SYT11
CDN4	ENSG00000149591	TAGLN
CDN4	ENSG00000196628	TCF4
CDN4	ENSG00000119699	TGFB3
CDN4	ENSG00000005108	THSD7A
CDN4	ENSG00000035862	TIMP2
CDN4	ENSG00000038295	TLL1
CDN4	ENSG00000133687	TMTC1
CDN4	ENSG00000079308	TNS1
CDN4	ENSG00000182463	TSHZ2
CDN4	ENSG00000121297	TSHZ3
CDN4	ENSG00000180543	TSPYL5
CDN4	ENSG00000150630	VEGFC
CDN4	ENSG00000206538	VGLL3
CDN4	ENSG00000026025	VIM
CDN4	ENSG00000115935	WIPF1
CDN4	ENSG00000018408	WWTR1
CDN4	ENSG00000102383	ZDHHC15
CDN4	ENSG00000148516	ZEB1
CDN4	ENSG00000169554	ZEB2
CDN4	ENSG00000091656	ZFHX4
CDN4	ENSG00000169946	ZFPM2
CDN4	ENSG00000151789	ZNF385D
CDN4	ENSG00000198046	ZNF667
CDN4	ENSG00000166770	ZNF667-AS1
CDN4	ENSG00000197928	ZNF677
CDN4	ENSG00000269067	ZNF728
/ : There is no corresponding symbol ID.
